# Supplementary material for: 6-Isopropyl-3-phenyl-5-(p-tol­yloxy)-3H-1,2,3-triazolo[4,5-d]pyrimidin-7(6H)-one: whole-mol­ecule disorder
Source: Acta Crystallogr Sect E Struct Rep Online. 2009 Oct 7;65(Pt 11):o2653–4. doi: 10.1107/S1600536809039798 (PMC2971036; doi:10.1107/S1600536809039798)
Supplement: Supplementary file 1 [file e-65-o2653-sup1.cif]

##############################################################################
###                                                                        ###
###        Electronic paper (Acta Crystallographica Section E)             ###
###                                                                        ###
##############################################################################
#                                                                            #
# This CIF contains the data in a paper accepted for publication in Acta     #
# Crystallographica Section E. It conforms to the requirements of Notes      #
# for Authors for Section E, and has been peer reviewed under the auspices   #
# of the IUCr Commission on Journals.                                        #
#                                                                            #
# Full details of the Crystallographic Information File format               #
# are given in the paper "The Crystallographic Information File (CIF):       #
# a New Standard Archive File for Crystallography" by S. R. Hall, F. H.      #
# Allen and I. D. Brown [Acta Cryst. (1991), A47, 655-685].                  #
#                                                                            #
# The current version of the core CIF dictionary is obtainable from          #
# ftp://ftp.iucr.org/pub/cif_core.dic. The current version number is 2.4.    #
#                                                                            #
# Software is freely available for graphical display of the structure(s) in  #
# this CIF.  For information consult the CIF home page http://www.iucr.org/  #
# cif/home.html                                                              #
#                                                                            #
# This file may be used for bona fide research purposes within the           #
# scientific community so long as proper attribution is given to the journal # 
# article from which it was obtained.                                        #
#                                                                            #
##############################################################################
                                             
data_global
_audit_creation_method     SHELXL-97
_journal_date_recd_electronic     2009-09-10
_journal_date_accepted     2009-09-30
_journal_name_full     'Acta Crystallographica, Section E'
_journal_year     2009
_journal_volume     65
_journal_issue     11
_journal_page_first     o2653
_journal_page_last     o2654
_journal_paper_category     QO
_journal_coeditor_code     LH2904
_publ_contact_author_name     'Prof. Zeng Xiao-Hua'
_publ_contact_author_address
; Center of Oncology,
  People hospital affiliated with YunYang Medical College,
  Shi Yan 442000, People's Republic of China
;
_publ_contact_author_email     zengken@126.com
_publ_contact_author_fax     '86 719 8875328'
_publ_contact_author_phone     '86 719 8875301'
_publ_section_title
;\
6-Isopropyl-3-phenyl-5-(<i>p</i>-tolyloxy)-3<i>H</i>-1,2,3-triazolo[4,5-\
<i>d</i>]pyrimidin-7(6<i>H</i>)-one: whole-molecule disorder
;
loop_
    _publ_author_name
    _publ_author_footnote
    _publ_author_address
    'Zeng, Xiao-Hua' .
; Center of Oncology,
  People's Hospital affiliated with Yunyang Medical College,
  Shiyan 442000, People's Republic of China
  and
  Institute of Medicinal Chemistry, Yunyang Medical College, Shiyan 442000
  People's Republic of China
;
    'Deng, Shou-Heng' .
; Center of Oncology,
  People's Hospital affiliated with Yunyang Medical College,
  Shi Yan 442000, People's Republic of China
;
    'Chen, Ping' .
; Center of Oncology,
  People Hospital affiliated with Yunyang Medical College,
  Shi Yan 442000, People's Republic of China
;
    'Wang, Hong-Mei' .
; Institute of Medicinal Chemistry, Yunyang Medical College, Shiyan 442000
  People's Republic of China
;
    'Gao, Hai-Tao' .
; Institute of Medicinal Chemistry, Yunyang Medical College, Shiyan 442000
  People's Republic of China
;
data_I
_audit_creation_method     SHELXL-97
_chemical_name_systematic
;
6-Isopropyl-3-phenyl-5-(<i>p</i>-tolyloxy)-3<i>H</i>-1,2,3-
triazolo[4,5-<i>d</i>]pyrimidin-7(6<i>H</i>)-one
;
_chemical_name_common     ?
_chemical_formula_moiety     'C20 H19 N5 O2'
_chemical_formula_sum     'C20 H19 N5 O2'
_chemical_formula_iupac     'C20 H19 N5 O2'
_chemical_formula_weight     361.40
_chemical_melting_point     ?
_symmetry_cell_setting     Orthorhombic
_symmetry_space_group_name_H-M     'C 2 2 21'
_symmetry_space_group_name_Hall     'C 2c 2'
loop_
    _symmetry_equiv_pos_as_xyz
    'x, y, z'
    '-x, -y, z+1/2'
    '-x, y, -z+1/2'
    'x, -y, -z'
    'x+1/2, y+1/2, z'
    '-x+1/2, -y+1/2, z+1/2'
    '-x+1/2, y+1/2, -z+1/2'
    'x+1/2, -y+1/2, -z'
_cell_length_a     10.2335(6)
_cell_length_b     21.8532(12)
_cell_length_c     16.7441(9)
_cell_angle_alpha     90.00
_cell_angle_beta     90.00
_cell_angle_gamma     90.00
_cell_volume     3744.6(4)
_cell_formula_units_Z     8
_cell_measurement_reflns_used     7338
_cell_measurement_theta_min     2.20
_cell_measurement_theta_max     22.58
_cell_measurement_temperature     298(2)
_exptl_crystal_description     block
_exptl_crystal_colour     colorless
_exptl_crystal_size_max     0.20
_exptl_crystal_size_mid     0.20
_exptl_crystal_size_min     0.20
_exptl_crystal_density_diffrn     1.282
_exptl_crystal_density_meas     ?
_exptl_crystal_density_method     'not measured'
_exptl_crystal_F_000     1520
_exptl_absorpt_coefficient_mu     0.086
_exptl_absorpt_correction_type     none
_exptl_absorpt_process_details     ?
_exptl_absorpt_correction_T_min     ?
_exptl_absorpt_correction_T_max     ?
_exptl_special_details
;
;
_diffrn_ambient_temperature     298(2)
_diffrn_radiation_type     MoK\a
_diffrn_radiation_wavelength     0.71073
_diffrn_radiation_source     'fine-focus sealed tube'
_diffrn_radiation_monochromator     graphite
_diffrn_measurement_device_type     'Bruker SMART CCD'
_diffrn_measurement_method     '\f and \w'
_diffrn_detector_area_resol_mean     ?
_diffrn_reflns_number     21260
_diffrn_reflns_av_R_equivalents     0.0228
_diffrn_reflns_av_sigmaI/netI     0.0202
_diffrn_reflns_theta_min     2.20
_diffrn_reflns_theta_max     27.00
_diffrn_reflns_theta_full     27.00
_diffrn_measured_fraction_theta_max     1.000
_diffrn_measured_fraction_theta_full     1.000
_diffrn_reflns_limit_h_min     -13
_diffrn_reflns_limit_h_max     13
_diffrn_reflns_limit_k_min     -27
_diffrn_reflns_limit_k_max     27
_diffrn_reflns_limit_l_min     -21
_diffrn_reflns_limit_l_max     21
_diffrn_standards_number     ?
_diffrn_standards_interval_count     ?
_diffrn_standards_interval_time     ?
_diffrn_standards_decay_%     ?
_refine_special_details
;
Refinement of <i>F</i>^2^ against ALL reflections. The weighted <i>R</i>-factor
<i>wR</i> and goodness of fit <i>S</i> are based on <i>F</i>^2^, conventional
<i>R</i>-factors <i>R</i> are based on <i>F</i>, with <i>F</i> set to zero for
negative <i>F</i>^2^. The threshold expression of <i>F</i>^2^ >
\s(<i>F</i>^2^) is used only for calculating <i>R</i>-factors(gt) <i>etc</i>.
and is not relevant to the choice of reflections for refinement.
<i>R</i>-factors based on <i>F</i>^2^ are statistically about twice as large
as those based on <i>F</i>, and <i>R</i>- factors based on ALL data will be
even larger.
;
_reflns_number_total     2285
_reflns_number_gt     1790
_reflns_threshold_expression     I>2\s(I)
_refine_ls_structure_factor_coef     Fsqd
_refine_ls_matrix_type     full
_refine_ls_R_factor_all     0.0592
_refine_ls_R_factor_gt     0.0496
_refine_ls_wR_factor_gt     0.1297
_refine_ls_wR_factor_ref     0.1443
_refine_ls_goodness_of_fit_ref     1.059
_refine_ls_restrained_S_all     1.062
_refine_ls_number_reflns     2285
_refine_ls_number_parameters     446
_refine_ls_number_restraints     15
_refine_ls_hydrogen_treatment     constr
_refine_ls_weighting_scheme     calc
_refine_ls_weighting_details
         'calc w=1/[\s^2^(Fo^2^)+(0.1088P)^2^+0.0578P] where P=(Fo^2^+2Fc^2^)/3'
_atom_sites_solution_hydrogens     geom
_atom_sites_solution_primary     direct
_atom_sites_solution_secondary     difmap
_refine_ls_shift/su_max     0.000
_refine_ls_shift/su_mean     0.000
_refine_diff_density_max     0.166
_refine_diff_density_min     -0.169
_refine_ls_extinction_method     none
_refine_ls_extinction_coef     ?
loop_
    _atom_type_symbol
    _atom_type_description
    _atom_type_scat_dispersion_real
    _atom_type_scat_dispersion_imag
    _atom_type_scat_source
    'C' 'C' 0.0033 0.0016
                         'International Tables Vol C Tables 4.2.6.8 and 6.1.1.4'
    'H' 'H' 0.0000 0.0000
                         'International Tables Vol C Tables 4.2.6.8 and 6.1.1.4'
    'N' 'N' 0.0061 0.0033
                         'International Tables Vol C Tables 4.2.6.8 and 6.1.1.4'
    'O' 'O' 0.0106 0.0060
                         'International Tables Vol C Tables 4.2.6.8 and 6.1.1.4'
_computing_data_collection     'SMART (Bruker, 2001)'
_computing_cell_refinement     'SAINT (Bruker, 2001)'
_computing_data_reduction     'SAINT (Bruker, 2001)'
_computing_structure_solution     'SHELXS97 (Sheldrick, 2008)'
_computing_structure_refinement     'SHELXL97 (Sheldrick, 2008)'
_computing_molecular_graphics     'PLATON (Spek, 2009)'
_computing_publication_material     'SHELXTL97 (Sheldrick, 2008)'
loop_
    _atom_site_type_symbol
    _atom_site_label
    _atom_site_fract_x
    _atom_site_fract_y
    _atom_site_fract_z
    _atom_site_U_iso_or_equiv
    _atom_site_adp_type
    _atom_site_calc_flag
    _atom_site_refinement_flags
    _atom_site_occupancy
    _atom_site_disorder_assembly
    _atom_site_disorder_group
    O O1 0.5967(13) 0.0694(5) 0.1729(8) 0.111(2) Uani d P 0.57(2) A 1
    O O2 0.3920(17) 0.2076(8) 0.0153(9) 0.096(3) Uani d P 0.57(2) A 1
    N N1 0.6946(14) 0.2696(5) 0.2174(10) 0.069(2) Uani d P 0.57(2) A 1
    N N2 0.7566(13) 0.2328(6) 0.2727(7) 0.082(2) Uani d P 0.57(2) A 1
    N N3 0.7249(10) 0.1753(5) 0.2602(6) 0.082(3) Uani d P 0.57(2) A 1
    N N4 0.5505(14) 0.2489(7) 0.1072(8) 0.103(5) Uani d PD 0.57(2) A 1
    N N5 0.500(2) 0.1435(10) 0.0927(11) 0.085(3) Uani d PD 0.57(2) A 1
    C C1 0.7134(7) 0.3323(3) 0.2161(3) 0.0691(17) Uani d PG 0.57(2) A 1
    C C2 0.6409(8) 0.3694(3) 0.1653(6) 0.105(3) Uani d PG 0.57(2) A 1
    H H2 0.5805 0.3521 0.1305 0.126 Uiso calc PR 0.57(2) A 1
    C C3 0.6587(8) 0.4325(3) 0.1665(7) 0.117(3) Uani d PG 0.57(2) A 1
    H H3 0.6102 0.4573 0.1325 0.141 Uiso calc PR 0.57(2) A 1
    C C4 0.7490(7) 0.4584(4) 0.2184(5) 0.113(3) Uani d PG 0.57(2) A 1
    H H4 0.7609 0.5006 0.2192 0.135 Uiso calc PR 0.57(2) A 1
    C C5 0.8215(8) 0.4213(5) 0.2692(3) 0.110(3) Uani d PG 0.57(2) A 1
    H H5 0.8819 0.4386 0.3040 0.132 Uiso calc PR 0.57(2) A 1
    C C6 0.8037(8) 0.3582(5) 0.2681(3) 0.102(3) Uani d PG 0.57(2) A 1
    H H6 0.8522 0.3334 0.3021 0.123 Uiso calc PR 0.57(2) A 1
    C C7 0.6443(19) 0.1776(9) 0.1971(12) 0.081(3) Uani d P 0.57(2) A 1
    C C8 0.6235(13) 0.2323(6) 0.1690(7) 0.062(2) Uani d PD 0.57(2) A 1
    C C9 0.489(3) 0.2026(13) 0.0766(15) 0.090(5) Uani d PD 0.57(2) A 1
    C C10 0.586(2) 0.1249(10) 0.1598(12) 0.085(4) Uani d P 0.57(2) A 1
    C C11 0.3987(9) 0.2670(3) -0.0196(6) 0.104(4) Uani d PG 0.57(2) A 1
    C C12 0.3310(9) 0.3155(4) 0.0145(5) 0.082(3) Uani d PG 0.57(2) A 1
    H H12 0.2821 0.3095 0.0606 0.099 Uiso calc PR 0.57(2) A 1
    C C13 0.3364(9) 0.3732(3) -0.0204(6) 0.090(2) Uani d PG 0.57(2) A 1
    H H13 0.2911 0.4057 0.0023 0.108 Uiso calc PR 0.57(2) A 1
    C C14 0.4095(8) 0.3823(4) -0.0894(6) 0.084(2) Uani d PG 0.57(2) A 1
    C C15 0.4772(9) 0.3337(6) -0.1235(5) 0.097(3) Uani d PG 0.57(2) A 1
    H H15 0.5261 0.3398 -0.1696 0.116 Uiso calc PR 0.57(2) A 1
    C C16 0.4718(10) 0.2760(5) -0.0886(6) 0.095(2) Uani d PG 0.57(2) A 1
    H H16 0.5171 0.2435 -0.1113 0.114 Uiso calc PR 0.57(2) A 1
    C C17 0.4124(14) 0.4466(7) -0.1241(10) 0.136(4) Uani d P 0.57(2) A 1
    H H17A 0.3397 0.4696 -0.1038 0.204 Uiso calc PR 0.57(2) A 1
    H H17B 0.4069 0.4445 -0.1812 0.204 Uiso calc PR 0.57(2) A 1
    H H17C 0.4925 0.4664 -0.1090 0.204 Uiso calc PR 0.57(2) A 1
    C C18 0.4324(15) 0.0923(7) 0.0447(9) 0.095(3) Uani d PD 0.57(2) A 1
    H H18 0.4657 0.0539 0.0670 0.114 Uiso calc PR 0.57(2) A 1
    C C19 0.2897(15) 0.0907(8) 0.0583(10) 0.125(5) Uani d PD 0.57(2) A 1
    H H19A 0.2496 0.1250 0.0320 0.188 Uiso calc PR 0.57(2) A 1
    H H19B 0.2723 0.0928 0.1145 0.188 Uiso calc PR 0.57(2) A 1
    H H19C 0.2545 0.0534 0.0371 0.188 Uiso calc PR 0.57(2) A 1
    C C20 0.4717(15) 0.0914(10) -0.0428(10) 0.112(3) Uani d PD 0.57(2) A 1
    H H20A 0.4440 0.0536 -0.0666 0.167 Uiso calc PR 0.57(2) A 1
    H H20B 0.5650 0.0950 -0.0470 0.167 Uiso calc PR 0.57(2) A 1
    H H20C 0.4311 0.1251 -0.0700 0.167 Uiso calc PR 0.57(2) A 1
    C C1A 0.7079(12) 0.3091(7) 0.2237(6) 0.094(3) Uani d PG 0.43(2) A 2
    C C2A 0.6177(10) 0.3523(7) 0.1975(9) 0.111(4) Uani d PG 0.43(2) A 2
    H H2A 0.5398 0.3396 0.1742 0.134 Uiso calc PR 0.43(2) A 2
    C C3A 0.6440(10) 0.4143(7) 0.2062(12) 0.142(5) Uani d PG 0.43(2) A 2
    H H3A 0.5837 0.4432 0.1887 0.170 Uiso calc PR 0.43(2) A 2
    C C4A 0.7605(13) 0.4332(8) 0.2410(9) 0.134(5) Uani d PG 0.43(2) A 2
    H H4A 0.7781 0.4748 0.2468 0.161 Uiso calc PR 0.43(2) A 2
    C C5A 0.8507(13) 0.3901(10) 0.2672(6) 0.140(6) Uani d PG 0.43(2) A 2
    H H5A 0.9286 0.4028 0.2905 0.168 Uiso calc PR 0.43(2) A 2
    C C6A 0.8244(12) 0.3281(10) 0.2585(7) 0.136(5) Uani d PG 0.43(2) A 2
    H H6A 0.8848 0.2992 0.2761 0.163 Uiso calc PR 0.43(2) A 2
    C C7A 0.6291(16) 0.1569(9) 0.1872(9) 0.060(3) Uani d P 0.43(2) A 2
    C C8A 0.610(2) 0.2128(9) 0.1634(11) 0.070(4) Uani d PD 0.43(2) A 2
    C C9A 0.480(3) 0.1980(13) 0.0641(17) 0.067(4) Uani d PD 0.43(2) A 2
    C C10A 0.559(3) 0.1085(15) 0.1430(15) 0.081(4) Uani d P 0.43(2) A 2
    C C11A 0.4049(8) 0.2736(4) -0.0202(5) 0.056(2) Uani d PG 0.43(2) A 2
    C C12A 0.3332(13) 0.3137(5) 0.0270(7) 0.102(5) Uani d PG 0.43(2) A 2
    H H12A 0.2928 0.2996 0.0732 0.122 Uiso calc PR 0.43(2) A 2
    C C13A 0.3218(16) 0.3748(5) 0.0050(10) 0.122(5) Uani d PG 0.43(2) A 2
    H H13A 0.2738 0.4016 0.0366 0.147 Uiso calc PR 0.43(2) A 2
    C C14A 0.3822(16) 0.3958(4) -0.0641(10) 0.094(4) Uani d PG 0.43(2) A 2
    C C15A 0.4539(15) 0.3557(7) -0.1113(6) 0.089(4) Uani d PG 0.43(2) A 2
    H H15A 0.4943 0.3698 -0.1576 0.107 Uiso calc PR 0.43(2) A 2
    C C16A 0.4653(11) 0.2946(6) -0.0894(5) 0.093(3) Uani d PG 0.43(2) A 2
    H H16A 0.5133 0.2678 -0.1210 0.111 Uiso calc PR 0.43(2) A 2
    C C17A 0.377(2) 0.4628(10) -0.0866(14) 0.147(6) Uani d P 0.43(2) A 2
    H H17D 0.3001 0.4811 -0.0642 0.221 Uiso calc PR 0.43(2) A 2
    H H17E 0.3749 0.4667 -0.1437 0.221 Uiso calc PR 0.43(2) A 2
    H H17F 0.4532 0.4832 -0.0662 0.221 Uiso calc PR 0.43(2) A 2
    C C18A 0.3959(18) 0.0886(12) 0.0309(13) 0.106(5) Uani d PD 0.43(2) A 2
    H H18A 0.4062 0.0485 0.0563 0.127 Uiso calc PR 0.43(2) A 2
    C C19A 0.2578(17) 0.1054(11) 0.0417(11) 0.107(4) Uani d PD 0.43(2) A 2
    H H19D 0.2372 0.1396 0.0081 0.160 Uiso calc PR 0.43(2) A 2
    H H19E 0.2427 0.1162 0.0965 0.160 Uiso calc PR 0.43(2) A 2
    H H19F 0.2034 0.0713 0.0276 0.160 Uiso calc PR 0.43(2) A 2
    C C20A 0.441(3) 0.0808(14) -0.0529(15) 0.134(8) Uani d PD 0.43(2) A 2
    H H20D 0.3923 0.0485 -0.0778 0.200 Uiso calc PR 0.43(2) A 2
    H H20E 0.5323 0.0708 -0.0532 0.200 Uiso calc PR 0.43(2) A 2
    H H20F 0.4274 0.1183 -0.0818 0.200 Uiso calc PR 0.43(2) A 2
    O O1A 0.5643(15) 0.0529(8) 0.1518(9) 0.105(3) Uani d P 0.43(2) A 2
    O O2A 0.4187(19) 0.2151(8) 0.0014(9) 0.076(3) Uani d P 0.43(2) A 2
    N N1A 0.686(2) 0.2462(10) 0.2155(15) 0.080(4) Uani d P 0.43(2) A 2
    N N2A 0.7450(14) 0.2046(8) 0.2667(8) 0.086(5) Uani d P 0.43(2) A 2
    N N3A 0.7055(19) 0.1495(10) 0.2479(11) 0.094(4) Uani d P 0.43(2) A 2
    N N4A 0.5407(11) 0.2413(7) 0.1048(5) 0.057(2) Uani d PD 0.43(2) A 2
    N N5A 0.479(2) 0.1328(10) 0.0799(11) 0.074(4) Uani d PD 0.43(2) A 2
loop_
    _atom_site_aniso_label
    _atom_site_aniso_U_11
    _atom_site_aniso_U_22
    _atom_site_aniso_U_33
    _atom_site_aniso_U_12
    _atom_site_aniso_U_13
    _atom_site_aniso_U_23
    O1 0.131(6) 0.082(4) 0.120(6) -0.009(3) -0.002(4) 0.020(4)
    O2 0.090(5) 0.086(5) 0.111(7) -0.007(3) -0.014(4) 0.009(4)
    N1 0.066(3) 0.087(7) 0.055(2) -0.002(6) -0.0045(19) 0.004(7)
    N2 0.091(3) 0.094(6) 0.061(2) 0.008(5) -0.014(2) 0.006(4)
    N3 0.097(7) 0.085(10) 0.064(5) -0.003(8) -0.011(4) 0.016(8)
    N4 0.111(8) 0.096(6) 0.103(7) 0.004(5) -0.015(5) -0.008(4)
    N5 0.088(5) 0.077(5) 0.091(6) -0.010(3) 0.001(4) -0.014(4)
    C1 0.063(2) 0.092(4) 0.052(2) 0.000(3) 0.000(2) -0.007(2)
    C2 0.103(5) 0.108(5) 0.104(5) 0.001(3) -0.034(4) -0.005(4)
    C3 0.128(5) 0.094(4) 0.129(7) 0.010(4) -0.028(5) -0.012(4)
    C4 0.140(6) 0.096(4) 0.102(5) 0.003(4) -0.006(4) -0.028(4)
    C5 0.131(6) 0.114(6) 0.086(4) -0.008(5) -0.028(4) -0.027(4)
    C6 0.122(6) 0.115(7) 0.070(3) -0.014(5) -0.031(3) -0.003(3)
    C7 0.086(5) 0.079(10) 0.079(5) -0.004(5) 0.003(4) 0.002(5)
    C8 0.060(3) 0.070(5) 0.056(4) -0.002(4) 0.002(3) 0.000(4)
    C9 0.084(6) 0.109(11) 0.077(9) 0.020(7) -0.009(6) 0.007(6)
    C10 0.084(9) 0.082(12) 0.089(12) 0.003(6) 0.013(7) 0.018(7)
    C11 0.093(7) 0.119(9) 0.101(9) -0.009(6) -0.017(6) -0.010(7)
    C12 0.075(5) 0.095(7) 0.077(3) 0.002(4) -0.002(3) -0.001(3)
    C13 0.077(4) 0.090(5) 0.104(6) 0.019(3) -0.004(4) 0.001(3)
    C14 0.071(4) 0.097(5) 0.083(5) 0.009(4) -0.003(3) 0.004(4)
    C15 0.092(4) 0.112(7) 0.086(4) 0.025(5) -0.002(3) 0.009(5)
    C16 0.090(4) 0.112(5) 0.083(4) 0.025(4) 0.000(3) -0.004(3)
    C17 0.129(7) 0.128(8) 0.152(10) 0.006(5) -0.005(7) 0.040(7)
    C18 0.102(6) 0.075(4) 0.106(6) -0.008(4) 0.005(5) -0.016(4)
    C19 0.121(9) 0.114(7) 0.140(9) -0.031(7) 0.000(7) -0.016(6)
    C20 0.111(6) 0.113(6) 0.111(6) -0.006(5) 0.015(5) -0.052(4)
    C1A 0.098(6) 0.115(10) 0.071(5) -0.016(9) 0.006(4) 0.007(8)
    C2A 0.110(6) 0.112(7) 0.113(8) 0.008(6) 0.001(6) -0.018(6)
    C3A 0.148(10) 0.133(9) 0.145(12) 0.011(8) -0.008(9) -0.010(9)
    C4A 0.166(14) 0.131(10) 0.104(9) -0.021(9) 0.015(9) -0.039(10)
    C5A 0.165(14) 0.154(16) 0.102(7) -0.014(11) -0.009(7) -0.015(9)
    C6A 0.156(11) 0.162(13) 0.090(6) -0.024(9) -0.019(6) -0.010(8)
    C7A 0.065(6) 0.068(12) 0.049(5) 0.000(6) 0.000(4) 0.008(6)
    C8A 0.071(5) 0.081(10) 0.058(4) 0.003(7) 0.003(4) 0.002(7)
    C9A 0.070(8) 0.075(7) 0.056(6) 0.013(5) -0.001(4) -0.006(4)
    C10A 0.083(10) 0.094(16) 0.067(7) 0.010(8) 0.011(6) 0.014(7)
    C11A 0.055(4) 0.064(4) 0.049(4) 0.012(3) -0.021(3) -0.001(3)
    C12A 0.097(10) 0.107(11) 0.101(7) 0.022(8) -0.004(6) 0.015(6)
    C13A 0.109(8) 0.137(11) 0.121(10) 0.013(7) -0.006(7) 0.005(7)
    C14A 0.085(8) 0.101(7) 0.096(10) 0.011(5) -0.016(6) 0.000(6)
    C15A 0.090(8) 0.103(9) 0.074(5) 0.005(7) -0.003(4) 0.000(6)
    C16A 0.094(6) 0.112(8) 0.072(6) 0.014(5) -0.018(5) -0.014(5)
    C17A 0.154(14) 0.129(11) 0.159(15) -0.003(9) -0.017(11) 0.024(10)
    C18A 0.104(11) 0.111(10) 0.103(8) 0.005(8) 0.003(7) 0.014(7)
    C19A 0.093(7) 0.131(11) 0.096(7) 0.005(6) 0.011(6) -0.011(6)
    C20A 0.150(16) 0.133(15) 0.118(10) 0.004(11) -0.006(10) -0.020(9)
    O1A 0.121(7) 0.090(7) 0.106(6) 0.010(5) -0.006(5) 0.028(5)
    O2A 0.092(8) 0.068(4) 0.069(4) -0.005(4) -0.025(5) 0.002(4)
    N1A 0.080(6) 0.105(12) 0.056(4) 0.008(8) 0.000(4) 0.004(9)
    N2A 0.097(8) 0.091(15) 0.069(6) -0.003(13) -0.004(5) 0.015(13)
    N3A 0.094(6) 0.116(11) 0.072(5) 0.006(8) -0.005(4) 0.016(7)
    N4A 0.048(3) 0.076(5) 0.046(4) 0.006(3) -0.012(3) 0.001(3)
    N5A 0.087(8) 0.071(9) 0.063(5) 0.011(6) 0.001(5) 0.005(5)
_geom_special_details
;
All e.s.d.'s (except the e.s.d. in the dihedral angle between two l.s. planes)
are estimated using the full covariance matrix. The cell e.s.d.'s are taken
into account individually in the estimation of e.s.d.'s in distances, angles
and torsion angles; correlations between e.s.d.'s in cell parameters are only
used when they are defined by crystal symmetry. An approximate (isotropic)
treatment of cell e.s.d.'s is used for estimating e.s.d.'s involving l.s.
planes.
;
loop_
    _geom_bond_atom_site_label_1
    _geom_bond_atom_site_label_2
    _geom_bond_site_symmetry_2
    _geom_bond_distance
    _geom_bond_publ_flag
    O1 C10 . 1.24(3) ?
    O2 C11 . 1.425(17) ?
    O2 C9 . 1.43(2) ?
    N1 C8 . 1.360(15) ?
    N1 N2 . 1.381(19) ?
    N1 C1 . 1.383(9) ?
    N2 N3 . 1.315(9) ?
    N3 C7 . 1.34(3) ?
    N4 C9 . 1.300(13) ?
    N4 C8 . 1.328(11) ?
    N5 C9 . 1.32(3) ?
    N5 C10 . 1.48(3) ?
    N5 C18 . 1.543(11) ?
    C1 C2 . 1.3900 ?
    C1 C6 . 1.3900 ?
    C2 C3 . 1.3900 ?
    C2 H2 . 0.9300 ?
    C3 C4 . 1.3900 ?
    C3 H3 . 0.9300 ?
    C4 C5 . 1.3900 ?
    C4 H4 . 0.9300 ?
    C5 C6 . 1.3900 ?
    C5 H5 . 0.9300 ?
    C6 H6 . 0.9300 ?
    C7 C8 . 1.30(2) ?
    C7 C10 . 1.440(13) ?
    C11 C12 . 1.3900 ?
    C11 C16 . 1.3900 ?
    C12 C13 . 1.3900 ?
    C12 H12 . 0.9300 ?
    C13 C14 . 1.3900 ?
    C13 H13 . 0.9300 ?
    C14 C15 . 1.3900 ?
    C14 C17 . 1.522(14) ?
    C15 C16 . 1.3900 ?
    C15 H15 . 0.9300 ?
    C16 H16 . 0.9300 ?
    C17 H17A . 0.9600 ?
    C17 H17B . 0.9600 ?
    C17 H17C . 0.9600 ?
    C18 C19 . 1.478(12) ?
    C18 C20 . 1.519(12) ?
    C18 H18 . 0.9800 ?
    C19 H19A . 0.9600 ?
    C19 H19B . 0.9600 ?
    C19 H19C . 0.9600 ?
    C20 H20A . 0.9600 ?
    C20 H20B . 0.9600 ?
    C20 H20C . 0.9600 ?
    C1A C2A . 1.3900 ?
    C1A C6A . 1.3900 ?
    C1A N1A . 1.401(15) ?
    C2A C3A . 1.3900 ?
    C2A H2A . 0.9300 ?
    C3A C4A . 1.3900 ?
    C3A H3A . 0.9300 ?
    C4A C5A . 1.3900 ?
    C4A H4A . 0.9300 ?
    C5A C6A . 1.3900 ?
    C5A H5A . 0.9300 ?
    C6A H6A . 0.9300 ?
    C7A N3A . 1.29(3) ?
    C7A C8A . 1.30(2) ?
    C7A C10A . 1.477(16) ?
    C8A N4A . 1.358(13) ?
    C8A N1A . 1.38(2) ?
    C9A O2A . 1.28(3) ?
    C9A N4A . 1.321(12) ?
    C9A N5A . 1.45(3) ?
    C10A O1A . 1.23(4) ?
    C10A N5A . 1.44(4) ?
    C11A O2A . 1.34(2) ?
    C11A C12A . 1.3900 ?
    C11A C16A . 1.3900 ?
    C12A C13A . 1.3900 ?
    C12A H12A . 0.9300 ?
    C13A C14A . 1.3900 ?
    C13A H13A . 0.9300 ?
    C14A C15A . 1.3900 ?
    C14A C17A . 1.51(2) ?
    C15A C16A . 1.3900 ?
    C15A H15A . 0.9300 ?
    C16A H16A . 0.9300 ?
    C17A H17D . 0.9600 ?
    C17A H17E . 0.9600 ?
    C17A H17F . 0.9600 ?
    C18A C19A . 1.471(14) ?
    C18A C20A . 1.487(14) ?
    C18A N5A . 1.528(15) ?
    C18A H18A . 0.9800 ?
    C19A H19D . 0.9600 ?
    C19A H19E . 0.9600 ?
    C19A H19F . 0.9600 ?
    C20A H20D . 0.9600 ?
    C20A H20E . 0.9600 ?
    C20A H20F . 0.9600 ?
    N1A N2A . 1.39(3) ?
    N2A N3A . 1.309(14) ?
loop_
    _geom_angle_atom_site_label_1
    _geom_angle_atom_site_label_2
    _geom_angle_atom_site_label_3
    _geom_angle_site_symmetry_1
    _geom_angle_site_symmetry_3
    _geom_angle
    _geom_angle_publ_flag
    C11 O2 C9 . . 109.3(16) ?
    C8 N1 N2 . . 107.2(9) ?
    C8 N1 C1 . . 131.2(12) ?
    N2 N1 C1 . . 121.6(11) ?
    N3 N2 N1 . . 109.6(11) ?
    N2 N3 C7 . . 104.1(12) ?
    C9 N4 C8 . . 111.6(12) ?
    C9 N5 C10 . . 118.4(13) ?
    C9 N5 C18 . . 124.0(17) ?
    C10 N5 C18 . . 117.6(17) ?
    N1 C1 C2 . . 120.9(7) ?
    N1 C1 C6 . . 119.1(7) ?
    C2 C1 C6 . . 120.0 ?
    C3 C2 C1 . . 120.0 ?
    C3 C2 H2 . . 120.0 ?
    C1 C2 H2 . . 120.0 ?
    C4 C3 C2 . . 120.0 ?
    C4 C3 H3 . . 120.0 ?
    C2 C3 H3 . . 120.0 ?
    C5 C4 C3 . . 120.0 ?
    C5 C4 H4 . . 120.0 ?
    C3 C4 H4 . . 120.0 ?
    C4 C5 C6 . . 120.0 ?
    C4 C5 H5 . . 120.0 ?
    C6 C5 H5 . . 120.0 ?
    C5 C6 C1 . . 120.0 ?
    C5 C6 H6 . . 120.0 ?
    C1 C6 H6 . . 120.0 ?
    C8 C7 N3 . . 114.7(9) ?
    C8 C7 C10 . . 120.5(16) ?
    N3 C7 C10 . . 124.7(17) ?
    C7 C8 N4 . . 128.6(12) ?
    C7 C8 N1 . . 104.4(11) ?
    N4 C8 N1 . . 127.0(13) ?
    N4 C9 N5 . . 129.5(18) ?
    N4 C9 O2 . . 124(2) ?
    N5 C9 O2 . . 106.5(16) ?
    O1 C10 C7 . . 131.8(17) ?
    O1 C10 N5 . . 117.2(13) ?
    C7 C10 N5 . . 110.9(16) ?
    C12 C11 C16 . . 120.0 ?
    C12 C11 O2 . . 120.2(8) ?
    C16 C11 O2 . . 119.8(8) ?
    C13 C12 C11 . . 120.0 ?
    C13 C12 H12 . . 120.0 ?
    C11 C12 H12 . . 120.0 ?
    C12 C13 C14 . . 120.0 ?
    C12 C13 H13 . . 120.0 ?
    C14 C13 H13 . . 120.0 ?
    C15 C14 C13 . . 120.0 ?
    C15 C14 C17 . . 122.7(7) ?
    C13 C14 C17 . . 117.3(7) ?
    C14 C15 C16 . . 120.0 ?
    C14 C15 H15 . . 120.0 ?
    C16 C15 H15 . . 120.0 ?
    C15 C16 C11 . . 120.0 ?
    C15 C16 H16 . . 120.0 ?
    C11 C16 H16 . . 120.0 ?
    C19 C18 C20 . . 114.2(11) ?
    C19 C18 N5 . . 112.4(12) ?
    C20 C18 N5 . . 113.1(13) ?
    C19 C18 H18 . . 105.4 ?
    C20 C18 H18 . . 105.4 ?
    N5 C18 H18 . . 105.4 ?
    C2A C1A C6A . . 120.0 ?
    C2A C1A N1A . . 121.8(13) ?
    C6A C1A N1A . . 118.2(13) ?
    C3A C2A C1A . . 120.0 ?
    C3A C2A H2A . . 120.0 ?
    C1A C2A H2A . . 120.0 ?
    C2A C3A C4A . . 120.0 ?
    C2A C3A H3A . . 120.0 ?
    C4A C3A H3A . . 120.0 ?
    C3A C4A C5A . . 120.0 ?
    C3A C4A H4A . . 120.0 ?
    C5A C4A H4A . . 120.0 ?
    C6A C5A C4A . . 120.0 ?
    C6A C5A H5A . . 120.0 ?
    C4A C5A H5A . . 120.0 ?
    C5A C6A C1A . . 120.0 ?
    C5A C6A H6A . . 120.0 ?
    C1A C6A H6A . . 120.0 ?
    N3A C7A C8A . . 116.8(15) ?
    N3A C7A C10A . . 126.7(17) ?
    C8A C7A C10A . . 116.4(18) ?
    C7A C8A N4A . . 136.9(15) ?
    C7A C8A N1A . . 102.5(14) ?
    N4A C8A N1A . . 120.6(16) ?
    O2A C9A N4A . . 116(2) ?
    O2A C9A N5A . . 115.8(16) ?
    N4A C9A N5A . . 127.8(19) ?
    O1A C10A N5A . . 118.8(15) ?
    O1A C10A C7A . . 129(2) ?
    N5A C10A C7A . . 112(2) ?
    O2A C11A C12A . . 120.3(9) ?
    O2A C11A C16A . . 119.7(9) ?
    C12A C11A C16A . . 120.0 ?
    C11A C12A C13A . . 120.0 ?
    C11A C12A H12A . . 120.0 ?
    C13A C12A H12A . . 120.0 ?
    C14A C13A C12A . . 120.0 ?
    C14A C13A H13A . . 120.0 ?
    C12A C13A H13A . . 120.0 ?
    C15A C14A C13A . . 120.0 ?
    C15A C14A C17A . . 119.1(10) ?
    C13A C14A C17A . . 120.8(10) ?
    C14A C15A C16A . . 120.0 ?
    C14A C15A H15A . . 120.0 ?
    C16A C15A H15A . . 120.0 ?
    C15A C16A C11A . . 120.0 ?
    C15A C16A H16A . . 120.0 ?
    C11A C16A H16A . . 120.0 ?
    C14A C17A H17D . . 109.5 ?
    C14A C17A H17E . . 109.5 ?
    H17D C17A H17E . . 109.5 ?
    C14A C17A H17F . . 109.5 ?
    H17D C17A H17F . . 109.5 ?
    H17E C17A H17F . . 109.5 ?
    C19A C18A C20A . . 116.2(14) ?
    C19A C18A N5A . . 108.2(19) ?
    C20A C18A N5A . . 113.9(17) ?
    C19A C18A H18A . . 105.9 ?
    C20A C18A H18A . . 105.9 ?
    N5A C18A H18A . . 105.9 ?
    C18A C19A H19D . . 109.5 ?
    C18A C19A H19E . . 109.5 ?
    H19D C19A H19E . . 109.5 ?
    C18A C19A H19F . . 109.5 ?
    H19D C19A H19F . . 109.5 ?
    H19E C19A H19F . . 109.5 ?
    C18A C20A H20D . . 109.5 ?
    C18A C20A H20E . . 109.5 ?
    H20D C20A H20E . . 109.5 ?
    C18A C20A H20F . . 109.5 ?
    H20D C20A H20F . . 109.5 ?
    H20E C20A H20F . . 109.5 ?
    C9A O2A C11A . . 123.7(16) ?
    C8A N1A N2A . . 107.0(11) ?
    C8A N1A C1A . . 132(2) ?
    N2A N1A C1A . . 121(2) ?
    N3A N2A N1A . . 108.5(17) ?
    C7A N3A N2A . . 105.1(19) ?
    C9A N4A C8A . . 106.8(13) ?
    C10A N5A C9A . . 119.7(16) ?
    C10A N5A C18A . . 118.5(17) ?
    C9A N5A C18A . . 121.8(18) ?
