# Supplementary material for: 6-Isopropyl-3-phenyl-5-(p-tol­yloxy)-3H-1,2,3-triazolo[4,5-d]pyrimidin-7(6H)-one: whole-mol­ecule disorder
Source: Acta Crystallogr Sect E Struct Rep Online. 2009 Oct 7;65(Pt 11):o2653–4. doi: 10.1107/S1600536809039798 (PMC2971036; doi:10.1107/S1600536809039798)
Supplement: Supplementary file 2 [file e-65-o2653-Isup2.hkl]

# 
# h,k,l, Fc-squared, Fo-squared, sigma(Fo-squared) and status flag 
# 
data_I
_shelx_title ' I        IN C 2 2 21' 
_shelx_refln_list_code          4 
_shelx_F_calc_maximum      379.81 
_exptl_crystal_F_000      1520.00 
_reflns_d_resolution_high  0.7828 
 
loop_ 
 _symmetry_equiv_pos_as_xyz 
 'x, y, z' 
 '-x, -y, z+1/2' 
 '-x, y, -z+1/2' 
 'x, -y, -z' 
 'x+1/2, y+1/2, z' 
 '-x+1/2, -y+1/2, z+1/2' 
 '-x+1/2, y+1/2, -z+1/2' 
 'x+1/2, -y+1/2, -z' 
 
_cell_length_a    10.2335 
_cell_length_b    21.8532 
_cell_length_c    16.7441 
_cell_angle_alpha  90.000 
_cell_angle_beta   90.000 
_cell_angle_gamma  90.000 
 
_shelx_F_squared_multiplier     1.000 
 
loop_ 
 _refln_index_h 
 _refln_index_k 
 _refln_index_l 
 _refln_F_squared_calc 
 _refln_F_squared_meas 
 _refln_F_squared_sigma 
 _refln_observed_status 
   2   0   0      329.25      381.20      4.24 o 
   4   0   0       47.05       87.24      1.83 o 
   6   0   0      323.87      310.68      4.79 o 
   8   0   0       34.49       29.91      1.71 o 
  10   0   0       52.40       63.92      4.08 o 
  12   0   0        1.83       -0.65      3.79 o 
   1   1   0     9274.40     9299.08     92.06 o 
   3   1   0     3708.39     4918.85     33.81 o 
   5   1   0       33.15       36.49      1.00 o 
   7   1   0      297.62      234.59      2.89 o 
   9   1   0       21.76       23.72      1.59 o 
  11   1   0        0.35        0.09      1.62 o 
  13   1   0        0.02       -3.90      2.60 o 
   2   2   0      344.80      357.41      3.32 o 
   4   2   0     1004.50      841.34      6.52 o 
   6   2   0      218.32      203.05      2.51 o 
   8   2   0       33.80       35.27      1.43 o 
  10   2   0       33.86       35.78      1.94 o 
  12   2   0       10.61       12.46      3.17 o 
   1   3   0     2924.22     2633.77     24.00 o 
   3   3   0      193.19      299.38      3.05 o 
   5   3   0      118.41       96.46      3.34 o 
   7   3   0       69.73       57.77      1.48 o 
   9   3   0      141.39      125.53      4.12 o 
  11   3   0        0.98       -1.92      2.00 o 
   0   4   0    19037.98    20322.14    292.93 o 
   2   4   0      141.75      167.57      1.62 o 
   4   4   0      154.25      152.45      1.80 o 
   6   4   0      542.35      466.08      5.68 o 
   8   4   0        0.08        0.00      0.90 o 
  10   4   0        0.45       -1.50      1.31 o 
  12   4   0        8.13        9.52      4.01 o 
   1   5   0     2638.78     2858.47     19.80 o 
   3   5   0     1072.96     1225.37      9.02 o 
   5   5   0     1468.32     1541.56     11.53 o 
   7   5   0      719.87      675.43      7.95 o 
   9   5   0       50.69       46.88      1.79 o 
  11   5   0        2.02        2.57      1.69 o 
   0   6   0    20757.97    22279.14    218.53 o 
   2   6   0     2540.72     2775.56     19.40 o 
   4   6   0     1055.82      795.07      6.33 o 
   6   6   0     1585.18     1632.68     13.35 o 
   8   6   0       90.22       96.96      2.27 o 
  10   6   0        0.73       -0.61      1.31 o 
  12   6   0        0.23        1.07      2.75 o 
   1   7   0     6174.32     5926.39     43.48 o 
   3   7   0       12.60       13.41      0.57 o 
   5   7   0     1701.18     1563.46     11.75 o 
   7   7   0        1.41        1.49      1.28 o 
   9   7   0        0.18       -1.54      1.25 o 
  11   7   0        3.42        4.52      2.16 o 
   0   8   0      379.22      368.46      4.54 o 
   2   8   0     1021.01      839.20      6.46 o 
   4   8   0        4.83        5.67      0.54 o 
   6   8   0        0.13       -0.47      0.74 o 
   8   8   0       13.65       12.39      1.17 o 
  10   8   0        0.04       -0.37      1.52 o 
  12   8   0        0.83        0.79      3.72 o 
   1   9   0      346.77      367.90      3.30 o 
   3   9   0      654.46      655.12      5.39 o 
   5   9   0       45.37       32.54      1.17 o 
   7   9   0        0.59        0.85      0.80 o 
   9   9   0        0.25       -2.61      1.86 o 
  11   9   0        2.49        2.37      1.83 o 
   0  10   0      779.04     1042.68     11.27 o 
   2  10   0        6.19        7.83      0.96 o 
   4  10   0       53.55       51.06      1.16 o 
   6  10   0       51.31       59.19      1.65 o 
   8  10   0       11.25       10.36      1.50 o 
  10  10   0        0.05       -2.39      1.60 o 
  12  10   0        9.12        6.18      2.69 o 
   1  11   0      258.68      217.93      2.49 o 
   3  11   0      273.71      306.97      3.49 o 
   5  11   0       15.00       12.44      0.93 o 
   7  11   0       50.06       49.38      2.17 o 
   9  11   0        4.59        4.28      2.00 o 
  11  11   0        0.01       -1.66      1.80 o 
   0  12   0       66.78       76.91      2.05 o 
   2  12   0      554.35      730.02      6.07 o 
   4  12   0       59.58       61.68      1.43 o 
   6  12   0       72.39       59.19      2.23 o 
   8  12   0       50.01       49.54      2.71 o 
  10  12   0       10.82       11.01      2.16 o 
   1  13   0      107.96      103.92      1.68 o 
   3  13   0      514.37      478.14      4.48 o 
   5  13   0        0.19       -0.29      0.89 o 
   7  13   0       28.48       36.39      2.38 o 
   9  13   0        2.19        3.35      1.96 o 
  11  13   0        0.54        2.25      2.11 o 
   0  14   0      265.77      329.22      4.81 o 
   2  14   0      517.69      545.40      4.99 o 
   4  14   0       21.62       20.86      1.32 o 
   6  14   0        4.67        3.83      1.46 o 
   8  14   0       36.36       32.07      2.57 o 
  10  14   0       39.94       52.19      3.30 o 
   1  15   0      297.08      255.79      2.99 o 
   3  15   0      230.77      227.27      3.20 o 
   5  15   0        0.17        0.31      1.36 o 
   7  15   0       14.46       13.23      1.85 o 
   9  15   0       60.12       59.13      3.61 o 
  11  15   0       16.13       15.38      2.65 o 
   0  16   0        6.58        5.43      1.14 o 
   2  16   0       20.09       17.15      1.39 o 
   4  16   0       10.62       11.51      2.13 o 
   6  16   0       57.05       56.08      2.51 o 
   8  16   0       35.63       44.64      2.92 o 
  10  16   0       10.38       10.53      2.40 o 
   1  17   0      303.08      248.81      4.04 o 
   3  17   0       15.02       14.11      1.70 o 
   5  17   0       36.54       30.06      2.05 o 
   7  17   0        1.15       -0.91      2.64 o 
   9  17   0       11.77       13.07      3.42 o 
   0  18   0        3.59        5.04      1.65 o 
   2  18   0       35.90       34.07      1.58 o 
   4  18   0       93.79       89.91      3.14 o 
   6  18   0      108.53      113.95      4.38 o 
   8  18   0        3.67       -0.23      1.94 o 
   1  19   0        4.65        2.76      1.16 o 
   3  19   0      102.65      111.93      3.28 o 
   5  19   0        7.55        5.72      1.66 o 
   7  19   0        0.31        0.63      1.66 o 
   9  19   0        0.21       -2.59      1.72 o 
   0  20   0       12.28       13.15      2.82 o 
   2  20   0       80.68       75.62      3.12 o 
   4  20   0       89.41       85.00      3.00 o 
   6  20   0        0.17       -2.17      1.78 o 
   8  20   0        0.28        1.75      1.86 o 
   1  21   0        8.16        7.00      1.39 o 
   3  21   0       58.35       57.96      2.94 o 
   5  21   0       45.75       45.77      2.49 o 
   7  21   0        5.19        4.44      2.24 o 
   0  22   0       24.40       22.68      2.38 o 
   2  22   0        8.23        9.73      1.91 o 
   4  22   0        1.01        1.48      1.79 o 
   6  22   0        2.24        4.14      1.90 o 
   8  22   0        0.33        1.85      1.99 o 
   1  23   0        0.30        0.64      1.56 o 
   3  23   0        1.79        0.47      1.67 o 
   5  23   0        1.85        1.32      2.28 o 
   7  23   0        3.55        3.53      2.02 o 
   0  24   0        1.27        2.35      2.41 o 
   2  24   0        1.84        1.15      1.65 o 
   4  24   0        0.90        3.18      2.19 o 
   6  24   0        0.93       -2.45      2.23 o 
   1  25   0        0.60        4.11      1.85 o 
   3  25   0        0.08        0.15      1.81 o 
   5  25   0        0.35        1.20      2.17 o 
   0  26   0        1.59        4.12      4.12 o 
   2  26   0        3.72        4.77      2.01 o 
   4  26   0        2.06        0.12      1.98 o 
   1  27   0        8.48        9.21      2.69 o 
   3  27   0        1.38       -1.93      2.01 o 
   2   0   1    30294.15    27876.19    322.95 o 
   4   0   1     1677.67     1993.05     14.29 o 
   6   0   1      174.05      144.57      2.06 o 
   8   0   1        1.14       -0.09      0.78 o 
  10   0   1        0.24        2.32      1.37 o 
  12   0   1       32.98       33.82      3.25 o 
   1   1   1    14487.83    14778.07     87.78 o 
   3   1   1     9205.51     9703.31     46.80 o 
   5   1   1      929.58      954.59      5.30 o 
   7   1   1       54.62       45.68      0.94 o 
   9   1   1      108.80      108.57      1.90 o 
  11   1   1       11.88       13.90      1.36 o 
  13   1   1        4.14        7.61      2.47 o 
   0   2   1     6865.49     7533.87     75.01 o 
   2   2   1    17519.31    19988.89    101.34 o 
   4   2   1      857.56      763.26      4.38 o 
   6   2   1      811.36      816.92      4.79 o 
   8   2   1       86.57       79.18      1.72 o 
  10   2   1        5.96        4.47      1.01 o 
  12   2   1       11.63       19.37      2.01 o 
   1   3   1     1812.80     1681.20      9.62 o 
   3   3   1     1762.65     1673.10      8.77 o 
   5   3   1     1281.52     1396.20      7.43 o 
   7   3   1      207.06      186.82      2.19 o 
   9   3   1        1.59        2.95      0.77 o 
  11   3   1        7.49        5.14      1.44 o 
   0   4   1    10103.43     9264.58     68.11 o 
   2   4   1      858.91     1025.25      5.47 o 
   4   4   1     1713.02     1732.59      9.20 o 
   6   4   1      836.38      762.27      4.55 o 
   8   4   1      549.45      525.83      4.49 o 
  10   4   1       39.15       31.94      1.48 o 
  12   4   1        0.32        0.62      1.40 o 
   1   5   1     1855.71     1906.73      9.81 o 
   3   5   1      168.15      181.98      1.58 o 
   5   5   1       51.19       55.73      0.88 o 
   7   5   1      142.39      130.01      1.68 o 
   9   5   1      130.30      121.53      2.04 o 
  11   5   1        5.28        5.16      1.34 o 
   0   6   1     2067.09     2364.05     16.56 o 
   2   6   1      709.48      609.90      3.38 o 
   4   6   1      632.90      589.96      3.48 o 
   6   6   1      207.22      213.68      2.04 o 
   8   6   1      422.23      403.69      3.56 o 
  10   6   1       12.09       14.15      1.22 o 
  12   6   1        1.26       -0.30      2.25 o 
   1   7   1     1414.43     1352.58      6.94 o 
   3   7   1      361.58      354.42      2.26 o 
   5   7   1       48.56       55.08      0.85 o 
   7   7   1        9.98       11.93      0.78 o 
   9   7   1       61.49       65.45      1.58 o 
  11   7   1        6.07        6.85      1.49 o 
   0   8   1      504.86      634.18      5.01 o 
   2   8   1      422.86      386.89      2.50 o 
   4   8   1      227.53      184.92      1.52 o 
   6   8   1      693.67      710.72      4.76 o 
   8   8   1       89.31       88.38      1.70 o 
  10   8   1        3.18        2.15      1.08 o 
  12   8   1        0.16        0.28      1.70 o 
   1   9   1      281.88      302.03      2.07 o 
   3   9   1      103.92      100.42      1.23 o 
   5   9   1       47.98       42.79      0.87 o 
   7   9   1       15.97       18.17      0.87 o 
   9   9   1        7.01        7.37      1.05 o 
  11   9   1        3.36        4.84      1.47 o 
   0  10   1     1460.52     1627.76     11.92 o 
   2  10   1     3555.27     3926.14     19.42 o 
   4  10   1      263.30      322.49      2.31 o 
   6  10   1       83.82       86.81      1.65 o 
   8  10   1        4.43        2.50      0.88 o 
  10  10   1        5.79        3.49      1.28 o 
  12  10   1        0.63        0.46      1.81 o 
   1  11   1      984.94     1068.18      5.85 o 
   3  11   1     1250.77     1369.36      7.36 o 
   5  11   1      302.30      280.56      2.43 o 
   7  11   1        2.53        2.36      0.75 o 
   9  11   1        1.66        2.90      1.20 o 
  11  11   1        8.90       10.12      1.55 o 
   0  12   1      266.69      238.80      2.77 o 
   2  12   1     1359.71     1511.27      8.31 o 
   4  12   1       32.02       30.85      0.87 o 
   6  12   1       11.05       11.29      0.85 o 
   8  12   1       32.52       31.32      1.58 o 
  10  12   1        0.76        1.45      1.29 o 
   1  13   1      225.12      194.95      1.67 o 
   3  13   1       85.66      108.78      1.34 o 
   5  13   1      183.16      174.68      2.31 o 
   7  13   1       73.29       75.48      2.68 o 
   9  13   1       24.59       27.99      2.00 o 
  11  13   1       20.13       20.03      1.95 o 
   0  14   1        0.71        0.65      0.56 o 
   2  14   1      139.97      133.98      1.50 o 
   4  14   1      275.65      260.14      4.29 o 
   6  14   1       79.47       76.17      1.94 o 
   8  14   1       39.29       31.89      1.71 o 
  10  14   1       10.00        7.80      1.61 o 
   1  15   1       21.56       23.63      0.75 o 
   3  15   1      309.71      261.23      2.67 o 
   5  15   1       77.16       67.97      1.67 o 
   7  15   1       24.09       22.84      1.65 o 
   9  15   1       39.35       42.41      2.15 o 
  11  15   1        9.19        9.89      1.83 o 
   0  16   1      120.04      116.85      2.22 o 
   2  16   1      173.78      161.06      1.89 o 
   4  16   1      409.68      412.28      3.97 o 
   6  16   1       16.97       19.54      1.36 o 
   8  16   1       21.45       21.04      1.74 o 
  10  16   1       11.46       11.94      1.75 o 
   1  17   1      473.74      435.58      3.48 o 
   3  17   1      560.03      538.91      4.69 o 
   5  17   1        5.33        5.97      1.11 o 
   7  17   1        8.65       12.72      1.40 o 
   9  17   1        1.77        2.61      1.40 o 
   0  18   1        8.50        8.07      1.24 o 
   2  18   1        1.85        0.12      0.71 o 
   4  18   1       21.30       24.50      1.38 o 
   6  18   1       39.21       40.78      2.28 o 
   8  18   1        7.47        6.96      1.43 o 
   1  19   1       58.11       54.06      1.50 o 
   3  19   1       77.70       72.37      1.81 o 
   5  19   1       11.79       15.44      1.31 o 
   7  19   1        2.72        2.11      1.29 o 
   9  19   1        0.78       -0.76      1.39 o 
   0  20   1        8.76        7.67      1.39 o 
   2  20   1        2.14        1.98      1.02 o 
   4  20   1        9.88       13.87      1.23 o 
   6  20   1        2.94        3.92      1.19 o 
   8  20   1        0.69        0.96      1.35 o 
   1  21   1        1.52        1.43      0.94 o 
   3  21   1       10.00        7.20      1.35 o 
   5  21   1        2.83        3.31      1.24 o 
   7  21   1        0.47        2.85      1.33 o 
   0  22   1        6.64        7.38      1.42 o 
   2  22   1       23.32       25.80      1.83 o 
   4  22   1        6.00        6.38      1.46 o 
   6  22   1        4.51        4.92      1.48 o 
   8  22   1        0.14        3.00      1.57 o 
   1  23   1        3.36        2.00      1.18 o 
   3  23   1       14.75       16.24      1.54 o 
   5  23   1        4.65        7.05      1.70 o 
   7  23   1        2.07        5.07      1.66 o 
   0  24   1        0.17       -1.19      1.33 o 
   2  24   1        1.40        3.12      1.25 o 
   4  24   1        0.49       -0.43      1.36 o 
   6  24   1        0.24        1.19      1.66 o 
   1  25   1        0.09       -0.37      1.29 o 
   3  25   1        0.94        0.71      1.27 o 
   5  25   1        0.13       -0.78      1.70 o 
   0  26   1        1.28        0.75      2.87 o 
   2  26   1        0.45        1.57      1.47 o 
   4  26   1        0.07        0.46      1.46 o 
   1  27   1        1.69        3.91      1.96 o 
   3  27   1        1.74        2.17      1.81 o 
   0   0   2     1152.13     1131.71     13.41 o 
   2   0   2    74710.31    58201.48   2166.79 o 
   4   0   2      575.62      552.16      4.57 o 
   6   0   2        2.61        3.89      0.96 o 
   8   0   2        4.43        2.87      0.90 o 
  10   0   2        2.58        4.38      1.64 o 
  12   0   2       35.94       36.28      5.33 o 
   1   1   2    13249.46    13204.76     72.00 o 
   3   1   2    29610.47    30365.74    148.35 o 
   5   1   2      165.40      149.13      1.38 o 
   7   1   2       39.46       52.85      1.00 o 
   9   1   2       28.73       29.11      1.18 o 
  11   1   2       15.53       13.59      1.42 o 
  13   1   2        2.66        6.32      2.03 o 
   0   2   2       12.84       16.51      0.46 o 
   2   2   2    18703.11    19430.50    105.41 o 
   4   2   2     1618.01     1602.94      8.27 o 
   6   2   2      172.77      212.54      1.82 o 
   8   2   2       11.49       11.44      0.72 o 
  10   2   2       25.76       26.14      1.51 o 
  12   2   2       19.18       19.56      1.89 o 
   1   3   2     1037.89     1185.45      7.60 o 
   3   3   2    11672.30    11968.12     59.52 o 
   5   3   2      240.41      244.66      1.87 o 
   7   3   2      283.73      250.43      2.25 o 
   9   3   2       96.41       90.96      1.80 o 
  11   3   2       20.37       23.87      1.58 o 
   0   4   2      146.51      147.03      1.97 o 
   2   4   2     3731.19     3612.36     18.91 o 
   4   4   2     4602.69     4579.33     23.23 o 
   6   4   2     1170.51     1129.29      6.57 o 
   8   4   2       17.37       20.99      0.92 o 
  10   4   2       20.19       20.65      1.26 o 
  12   4   2        6.28        7.47      1.82 o 
   1   5   2     2424.03     2272.00     12.05 o 
   3   5   2     1604.83     1535.43      8.16 o 
   5   5   2      340.01      374.68      2.67 o 
   7   5   2      134.46      145.65      2.23 o 
   9   5   2        8.10        9.75      1.07 o 
  11   5   2       10.66        9.27      1.68 o 
   0   6   2     5347.32     4862.37     35.72 o 
   2   6   2      432.70      475.85      2.87 o 
   4   6   2       71.86       80.08      1.00 o 
   6   6   2      847.96      916.90      5.56 o 
   8   6   2        8.99       11.97      0.90 o 
  10   6   2        5.43        4.92      1.08 o 
  12   6   2        9.26        9.22      1.83 o 
   1   7   2     1403.73     1529.51      8.35 o 
   3   7   2     2020.78     2009.32     10.58 o 
   5   7   2      176.54      177.22      1.65 o 
   7   7   2      164.85      153.01      1.93 o 
   9   7   2        6.03        6.15      0.95 o 
  11   7   2        1.57        0.00      1.31 o 
   0   8   2     1417.07     1384.22     10.12 o 
   2   8   2      413.36      350.25      2.34 o 
   4   8   2      193.42      165.55      1.52 o 
   6   8   2      120.93      145.66      2.16 o 
   8   8   2       17.43       15.53      1.04 o 
  10   8   2        7.53        8.33      1.17 o 
  12   8   2        0.00       -0.43      1.72 o 
   1   9   2     2141.70     2277.35     11.49 o 
   3   9   2      626.86      608.19      3.71 o 
   5   9   2      210.21      184.82      1.74 o 
   7   9   2       31.53       29.81      1.07 o 
   9   9   2        2.91        3.95      0.91 o 
  11   9   2        1.77        0.79      1.37 o 
   0  10   2    10501.54    12519.36     85.25 o 
   2  10   2      380.15      330.96      2.26 o 
   4  10   2       22.20       15.16      0.64 o 
   6  10   2       47.54       53.22      1.27 o 
   8  10   2        2.78        3.44      0.85 o 
  10  10   2       10.10       11.62      1.49 o 
  12  10   2        0.10       -2.45      1.96 o 
   1  11   2      659.35      696.45      4.07 o 
   3  11   2      200.22      174.10      1.53 o 
   5  11   2      139.69      138.41      1.73 o 
   7  11   2       99.00       97.42      1.88 o 
   9  11   2       30.90       33.11      1.70 o 
  11  11   2        3.45        4.64      1.48 o 
   0  12   2     2395.83     3041.25     21.65 o 
   2  12   2      129.48      145.39      1.39 o 
   4  12   2      187.69      181.53      1.87 o 
   6  12   2      132.66      118.84      1.88 o 
   8  12   2       13.50       12.66      1.34 o 
  10  12   2       19.48       18.61      1.71 o 
   1  13   2      188.63      174.56      1.56 o 
   3  13   2      124.59      116.08      1.40 o 
   5  13   2       62.74       66.30      1.46 o 
   7  13   2       57.55       61.57      1.81 o 
   9  13   2       40.36       42.05      1.92 o 
  11  13   2        2.37        1.11      1.46 o 
   0  14   2       15.60       15.46      0.82 o 
   2  14   2      118.49      112.11      1.39 o 
   4  14   2       64.56       70.71      1.49 o 
   6  14   2       26.29       28.27      1.35 o 
   8  14   2       37.54       39.38      1.81 o 
  10  14   2       19.71       18.30      1.80 o 
   1  15   2      202.28      176.01      1.79 o 
   3  15   2      106.46      109.58      1.67 o 
   5  15   2      152.13      141.26      2.49 o 
   7  15   2       90.98       95.25      2.40 o 
   9  15   2       20.35       20.76      1.83 o 
   0  16   2      137.87      129.50      2.38 o 
   2  16   2      153.89      158.45      2.40 o 
   4  16   2        9.01        8.27      1.02 o 
   6  16   2      109.34      102.26      2.40 o 
   8  16   2       39.39       38.49      1.89 o 
  10  16   2        7.37        8.47      1.65 o 
   1  17   2      627.76      565.59      4.20 o 
   3  17   2        4.54        3.21      0.87 o 
   5  17   2      105.32       99.92      2.07 o 
   7  17   2       14.20       13.41      1.47 o 
   9  17   2        4.47        9.03      1.57 o 
   0  18   2       85.33       80.88      2.17 o 
   2  18   2       42.95       41.11      1.38 o 
   4  18   2       69.14       70.43      1.80 o 
   6  18   2       15.16       16.48      1.45 o 
   8  18   2        0.25       -0.16      1.27 o 
   1  19   2       84.74       78.61      1.75 o 
   3  19   2       82.98       82.04      2.00 o 
   5  19   2        9.81       10.19      1.28 o 
   7  19   2        1.72        2.86      1.24 o 
   9  19   2        0.57       -1.06      1.31 o 
   0  20   2       43.23       39.61      1.90 o 
   2  20   2        4.70        5.86      1.02 o 
   4  20   2        9.38        6.14      1.22 o 
   6  20   2        0.14        0.45      1.12 o 
   8  20   2        2.66        3.17      1.41 o 
   1  21   2        7.44        7.16      1.10 o 
   3  21   2       11.99       10.30      1.27 o 
   5  21   2        7.96       12.62      1.48 o 
   7  21   2        0.99        3.35      1.35 o 
   0  22   2        8.84       10.62      1.67 o 
   2  22   2        5.75        5.13      1.16 o 
   4  22   2        2.12        1.86      1.21 o 
   6  22   2        1.25        0.83      1.26 o 
   1  23   2        7.08        6.34      1.18 o 
   3  23   2        0.25        1.02      1.19 o 
   5  23   2        8.48        9.16      1.52 o 
   7  23   2        0.32        2.12      1.58 o 
   0  24   2        2.61        3.81      1.72 o 
   2  24   2        3.95        4.18      1.27 o 
   4  24   2        2.30        0.95      1.98 o 
   6  24   2        0.63        0.18      1.54 o 
   1  25   2        1.17        1.61      1.35 o 
   3  25   2        0.82       -0.90      1.80 o 
   5  25   2        2.46        0.81      1.85 o 
   0  26   2        5.68        5.40      1.97 o 
   2  26   2        0.23        0.55      1.46 o 
   4  26   2        0.23        0.52      1.44 o 
   1  27   2        5.74        7.90      1.84 o 
   3  27   2        0.01        0.15      1.70 o 
   2   0   3   144254.33   100921.64   7773.28 o 
   4   0   3        9.47        8.03      0.81 o 
   6   0   3      239.39      178.48      2.31 o 
   8   0   3       61.69       58.96      2.07 o 
  10   0   3        0.00       -0.06      1.58 o 
  12   0   3        5.22       13.46      2.67 o 
   1   1   3      145.14      112.85      1.25 o 
   3   1   3    11839.28    11943.58     57.75 o 
   5   1   3     1989.94     2246.06     11.50 o 
   7   1   3      354.36      358.10      2.81 o 
   9   1   3       34.58       31.16      1.28 o 
  11   1   3        1.95        1.73      1.30 o 
   0   2   3    72506.63    54015.31   1058.97 o 
   2   2   3    14219.28    15264.17     79.17 o 
   4   2   3      278.76      354.52      2.50 o 
   6   2   3      298.25      280.50      2.18 o 
   8   2   3       85.22       80.57      1.42 o 
  10   2   3       48.84       48.22      1.78 o 
  12   2   3       12.12       12.46      1.60 o 
   1   3   3      998.74     1037.50      5.95 o 
   3   3   3     3128.47     3144.91     16.06 o 
   5   3   3     1749.91     1758.60      9.19 o 
   7   3   3      210.85      226.56      2.47 o 
   9   3   3       31.25       30.86      1.30 o 
  11   3   3       13.39       12.83      1.55 o 
   0   4   3     1563.05     1528.83     10.85 o 
   2   4   3    20383.74    21494.65    112.67 o 
   4   4   3     1406.48     1390.53      7.58 o 
   6   4   3      960.08     1051.34      6.21 o 
   8   4   3       57.71       57.18      1.39 o 
  10   4   3       48.70       42.61      1.64 o 
  12   4   3       19.79       20.87      2.34 o 
   1   5   3      943.82     1044.09      5.84 o 
   3   5   3      885.10      834.88      4.73 o 
   5   5   3     1537.88     1755.18      9.55 o 
   7   5   3      189.23      173.76      2.59 o 
   9   5   3       80.18       78.11      1.76 o 
  11   5   3       47.85       49.70      2.15 o 
   0   6   3       35.24       39.99      0.76 o 
   2   6   3     5175.69     4949.39     25.89 o 
   4   6   3     1714.37     1763.11      9.46 o 
   6   6   3      160.61      171.85      1.75 o 
   8   6   3       37.02       35.08      1.20 o 
  10   6   3        9.44       12.51      1.53 o 
  12   6   3       11.57       15.21      1.97 o 
   1   7   3     1284.24     1249.70      6.74 o 
   3   7   3     4513.95     4302.44     21.89 o 
   5   7   3       93.99      109.96      1.29 o 
   7   7   3      186.83      170.88      3.71 o 
   9   7   3        3.20        4.31      0.92 o 
  11   7   3       52.87       57.90      2.26 o 
   0   8   3      797.61      806.55      6.64 o 
   2   8   3        6.95        9.77      0.44 o 
   4   8   3      501.35      521.49      3.37 o 
   6   8   3       10.40        8.65      0.63 o 
   8   8   3       16.69       15.82      1.04 o 
  10   8   3        6.09        7.04      1.22 o 
  12   8   3        1.47        1.36      1.83 o 
   1   9   3       20.88       21.01      1.05 o 
   3   9   3     1551.81     1702.48      9.21 o 
   5   9   3       79.36       82.55      1.23 o 
   7   9   3        7.52        7.83      0.86 o 
   9   9   3        1.42        2.48      0.92 o 
  11   9   3       12.53       15.00      1.89 o 
   0  10   3     2817.50     2974.95     21.06 o 
   2  10   3     1189.30     1308.00      7.26 o 
   4  10   3       93.05      133.37      1.63 o 
   6  10   3        8.73        9.34      0.82 o 
   8  10   3        3.87        4.76      0.90 o 
  10  10   3        5.98        5.65      1.24 o 
  12  10   3        0.16       -0.86      1.89 o 
   1  11   3       42.55       43.56      0.78 o 
   3  11   3      124.88      108.19      1.42 o 
   5  11   3       50.96       50.64      1.13 o 
   7  11   3        2.36        4.17      0.86 o 
   9  11   3       15.74       14.68      1.49 o 
  11  11   3        0.61       -0.98      1.46 o 
   0  12   3      377.66      428.83      4.00 o 
   2  12   3      236.53      217.55      1.89 o 
   4  12   3      164.50      164.59      1.90 o 
   6  12   3      141.50      127.06      2.30 o 
   8  12   3       10.23       12.23      1.26 o 
  10  12   3        7.33        9.69      1.54 o 
   1  13   3      113.52       92.18      1.20 o 
   3  13   3        1.56        1.23      0.53 o 
   5  13   3      236.45      243.83      2.68 o 
   7  13   3       60.75       51.40      2.79 o 
   9  13   3       61.70       62.38      2.19 o 
  11  13   3        2.28        1.24      1.45 o 
   0  14   3       27.69       24.50      1.07 o 
   2  14   3      313.92      301.99      2.46 o 
   4  14   3      110.98      108.08      1.69 o 
   6  14   3       81.79       74.76      1.91 o 
   8  14   3       74.02       75.65      2.27 o 
  10  14   3        0.22       -1.04      1.35 o 
   1  15   3       15.52       15.86      0.69 o 
   3  15   3      134.35      132.02      1.82 o 
   5  15   3       90.14       93.39      2.04 o 
   7  15   3       65.24       67.42      2.13 o 
   9  15   3       45.21       48.26      2.06 o 
   0  16   3       15.56       17.86      1.19 o 
   2  16   3       28.20       24.87      0.92 o 
   4  16   3      138.76      132.37      2.07 o 
   6  16   3      109.96      111.56      2.51 o 
   8  16   3       62.77       69.11      2.27 o 
  10  16   3        4.89        6.23      1.53 o 
   1  17   3      340.16      323.04      2.93 o 
   3  17   3       41.95       41.59      1.30 o 
   5  17   3       47.20       49.13      1.69 o 
   7  17   3        1.22        1.57      1.19 o 
   9  17   3        4.11        5.56      1.43 o 
   0  18   3       72.29       67.04      2.00 o 
   2  18   3        9.90        5.99      0.99 o 
   4  18   3       14.36       13.68      1.13 o 
   6  18   3       14.03       14.79      1.41 o 
   8  18   3       20.98       24.72      1.69 o 
   1  19   3      272.89      267.45      3.02 o 
   3  19   3       42.16       41.27      1.48 o 
   5  19   3       21.99       20.52      1.48 o 
   7  19   3        0.88        0.02      1.17 o 
   9  19   3        2.87        3.37      1.44 o 
   0  20   3       18.87       17.53      1.85 o 
   2  20   3       63.20       68.41      1.79 o 
   4  20   3       14.67       16.69      1.39 o 
   6  20   3       15.37       18.31      1.61 o 
   8  20   3        1.11       -0.66      1.29 o 
   1  21   3       19.93       21.27      1.32 o 
   3  21   3       13.34       14.75      1.22 o 
   5  21   3        0.85       -0.60      1.16 o 
   7  21   3        7.66        6.64      1.49 o 
   0  22   3        4.45        6.66      1.58 o 
   2  22   3       14.96       16.66      1.29 o 
   4  22   3        6.45        4.13      1.30 o 
   6  22   3        0.01        0.88      1.58 o 
   1  23   3        0.00        0.17      1.04 o 
   3  23   3        1.93        2.94      1.56 o 
   5  23   3        0.73        0.24      1.30 o 
   7  23   3        0.39        0.77      1.44 o 
   0  24   3        0.00       -1.76      1.60 o 
   2  24   3        0.11       -0.17      1.21 o 
   4  24   3        1.41        2.67      1.49 o 
   6  24   3        1.27        2.60      1.44 o 
   1  25   3        4.51        7.12      1.41 o 
   3  25   3        1.11        1.54      1.58 o 
   5  25   3        2.65        0.85      1.60 o 
   0  26   3        2.20        3.09      2.05 o 
   2  26   3        0.39       -0.76      1.51 o 
   4  26   3        0.61        0.68      1.57 o 
   1  27   3        1.68        0.05      1.67 o 
   0   0   4    25257.78    26683.70    261.49 o 
   2   0   4    89964.50    74644.50   2752.40 o 
   4   0   4       99.98       80.26      1.36 o 
   6   0   4       52.39       65.98      1.46 o 
   8   0   4       14.72       13.75      1.32 o 
  10   0   4       38.36       38.66      2.62 o 
  12   0   4       11.55       10.37      2.86 o 
   1   1   4    13185.87    12753.29     63.90 o 
   3   1   4      487.31      382.97      2.51 o 
   5   1   4     1498.13     1522.51      8.08 o 
   7   1   4       27.82       40.48      0.96 o 
   9   1   4        8.31        7.47      1.00 o 
  11   1   4       27.96       31.52      1.86 o 
   0   2   4    10344.77    10713.07     73.33 o 
   2   2   4    11305.94    11591.62     57.74 o 
   4   2   4     6192.87     7114.85     35.67 o 
   6   2   4      627.37      675.67      4.15 o 
   8   2   4       42.25       36.62      1.13 o 
  10   2   4       60.26       62.31      1.90 o 
  12   2   4       16.20       16.47      1.87 o 
   1   3   4     1746.65     1907.41     10.60 o 
   3   3   4      438.88      547.48      3.29 o 
   5   3   4     1956.03     2182.03     11.59 o 
   7   3   4      128.75      119.54      1.65 o 
   9   3   4       12.85       13.71      1.18 o 
  11   3   4       35.90       36.16      1.94 o 
   0   4   4       99.89       85.17      1.58 o 
   2   4   4      576.38      722.03      4.27 o 
   4   4   4      370.16      342.69      4.32 o 
   6   4   4      701.06      778.45      4.87 o 
   8   4   4      306.63      267.70      2.77 o 
  10   4   4       65.03       65.89      1.94 o 
  12   4   4       17.37       19.59      1.93 o 
   1   5   4      210.96      227.85      1.92 o 
   3   5   4     1112.40     1167.86      6.68 o 
   5   5   4      200.87      207.47      1.82 o 
   7   5   4        0.55        0.73      0.56 o 
   9   5   4       62.80       64.11      2.09 o 
  11   5   4        3.37        5.93      1.30 o 
   0   6   4      140.30      157.56      1.72 o 
   2   6   4      834.77      736.16      4.43 o 
   4   6   4      459.36      404.73      2.74 o 
   6   6   4      164.14      141.46      1.74 o 
   8   6   4       83.00       84.64      1.98 o 
  10   6   4       48.58       49.91      2.23 o 
  12   6   4        9.19        9.77      2.05 o 
   1   7   4      625.18      590.99      3.52 o 
   3   7   4      597.83      639.33      4.04 o 
   5   7   4       85.33       78.59      1.16 o 
   7   7   4       37.09       34.65      1.04 o 
   9   7   4       32.10       33.11      1.39 o 
  11   7   4        1.34        0.39      1.21 o 
   0   8   4     2474.32     2315.17     16.49 o 
   2   8   4     1077.17     1213.44      6.71 o 
   4   8   4      483.09      522.24      3.39 o 
   6   8   4       39.08       42.87      1.40 o 
   8   8   4      118.92      104.55      2.41 o 
  10   8   4       16.08       17.78      1.46 o 
  12   8   4        2.47        2.70      1.67 o 
   1   9   4      678.92      742.37      4.39 o 
   3   9   4      374.73      366.06      2.56 o 
   5   9   4      153.80      126.49      1.63 o 
   7   9   4        2.46        4.42      0.81 o 
   9   9   4        1.23        0.10      0.87 o 
  11   9   4        1.09        1.67      1.30 o 
   0  10   4     3535.61     3669.83     25.78 o 
   2  10   4     2580.25     2815.49     15.26 o 
   4  10   4      101.10      105.69      1.44 o 
   6  10   4       10.16        9.60      0.80 o 
   8  10   4       10.25        9.68      1.04 o 
  10  10   4       10.53       12.13      1.40 o 
   1  11   4      799.26      983.89      5.72 o 
   3  11   4      148.89      169.43      1.72 o 
   5  11   4      259.31      222.05      2.87 o 
   7  11   4       10.78        7.25      0.93 o 
   9  11   4       16.67       18.94      1.38 o 
  11  11   4        0.77        0.51      1.53 o 
   0  12   4      250.86      292.91      3.04 o 
   2  12   4       24.69       21.91      0.66 o 
   4  12   4       29.07       25.11      0.87 o 
   6  12   4       16.29       20.45      1.12 o 
   8  12   4        0.61        0.88      0.97 o 
  10  12   4        8.68        7.44      1.39 o 
   1  13   4        7.95        5.31      0.48 o 
   3  13   4      368.60      302.55      2.72 o 
   5  13   4      167.42      151.18      2.11 o 
   7  13   4        7.04        6.21      1.08 o 
   9  13   4       45.28       46.98      2.06 o 
  11  13   4        2.16       -0.35      2.39 o 
   0  14   4       10.16       12.81      0.92 o 
   2  14   4      110.66      112.69      1.51 o 
   4  14   4       67.67       68.88      1.54 o 
   6  14   4      215.77      211.91      2.84 o 
   8  14   4       28.68       28.85      1.72 o 
  10  14   4        0.10       -1.28      1.30 o 
   1  15   4        3.53        2.40      0.56 o 
   3  15   4      130.96      108.38      1.83 o 
   5  15   4       58.29       49.69      1.51 o 
   7  15   4       57.84       66.37      1.99 o 
   9  15   4        2.54        4.25      1.35 o 
   0  16   4      234.24      221.05      3.21 o 
   2  16   4      194.08      191.61      2.36 o 
   4  16   4       21.91       24.34      1.25 o 
   6  16   4      211.69      204.42      3.11 o 
   8  16   4        2.62        1.57      1.46 o 
  10  16   4        0.96        1.83      1.38 o 
   1  17   4      247.80      252.51      2.68 o 
   3  17   4       97.56       96.92      1.83 o 
   5  17   4       15.48       20.05      1.34 o 
   7  17   4       21.05       22.45      1.62 o 
   9  17   4        0.60        1.38      1.27 o 
   0  18   4        0.06       -0.09      1.06 o 
   2  18   4        1.88        0.70      0.86 o 
   4  18   4       28.56       34.88      1.62 o 
   6  18   4       10.24       11.04      1.38 o 
   8  18   4        3.72        3.16      1.25 o 
   1  19   4       88.32       87.48      1.86 o 
   3  19   4       10.76       13.04      1.15 o 
   5  19   4        9.94       12.57      1.37 o 
   7  19   4        0.04        0.45      1.16 o 
   9  19   4        0.24        0.32      1.38 o 
   0  20   4       62.70       63.13      2.48 o 
   2  20   4       11.66       11.32      1.12 o 
   4  20   4        2.33        4.11      1.14 o 
   6  20   4        2.62        4.43      1.38 o 
   8  20   4        1.14        1.59      1.30 o 
   1  21   4       37.23       35.33      1.55 o 
   3  21   4        1.01        1.10      1.06 o 
   5  21   4        4.73        6.26      1.37 o 
   7  21   4        1.11       -0.48      1.33 o 
   0  22   4       34.49       36.54      2.92 o 
   2  22   4        2.36        4.06      1.07 o 
   4  22   4        0.47       -1.28      1.16 o 
   6  22   4        0.42        0.02      1.29 o 
   1  23   4       12.58       14.29      1.37 o 
   3  23   4        1.13        1.09      1.15 o 
   5  23   4        0.99        4.09      1.66 o 
   0  24   4        0.40       -1.80      1.56 o 
   2  24   4        0.18        1.22      1.27 o 
   4  24   4        0.03        0.44      1.44 o 
   6  24   4        0.83        2.58      1.51 o 
   1  25   4        0.08        0.85      1.27 o 
   3  25   4        0.54        1.17      1.60 o 
   5  25   4        1.07       -0.18      1.49 o 
   0  26   4        0.17       -0.51      1.82 o 
   2  26   4        0.68        0.93      1.61 o 
   4  26   4        0.39        3.55      1.76 o 
   1  27   4        0.05       -1.17      2.60 o 
   2   0   5     7390.18     7246.42     49.61 o 
   4   0   5      648.96      658.84      5.45 o 
   6   0   5       62.04       69.14      1.54 o 
   8   0   5        0.85       -0.28      1.08 o 
  10   0   5      116.06      115.16      3.90 o 
  12   0   5        2.33        2.13      1.91 o 
   1   1   5     1734.58     1945.61      9.77 o 
   3   1   5      351.23      342.83      2.31 o 
   5   1   5     3740.46     3593.54     17.99 o 
   7   1   5      170.80      148.16      2.12 o 
   9   1   5       17.21       17.86      1.24 o 
  11   1   5        2.88        0.97      1.30 o 
   0   2   5      584.62      697.15      5.73 o 
   2   2   5     2828.22     3237.78     16.52 o 
   4   2   5     2257.01     2452.93     12.42 o 
   6   2   5      220.50      173.07      2.03 o 
   8   2   5      201.99      187.45      2.57 o 
  10   2   5       34.62       36.12      1.71 o 
  12   2   5        1.72        1.38      1.49 o 
   1   3   5     3446.19     3367.22     16.57 o 
   3   3   5      810.67      786.91      4.54 o 
   5   3   5     1650.33     1789.47     14.32 o 
   7   3   5       44.15       36.89      1.06 o 
   9   3   5       56.19       47.33      1.76 o 
  11   3   5       13.44       14.73      2.07 o 
   0   4   5     3139.65     4200.98     29.05 o 
   2   4   5     4285.02     4624.13     24.22 o 
   4   4   5     4171.21     4832.60     24.59 o 
   6   4   5      377.30      304.97      2.73 o 
   8   4   5       63.22       55.32      1.45 o 
  10   4   5       14.64       15.28      1.41 o 
  12   4   5        3.99        2.39      1.54 o 
   1   5   5     3593.24     3352.99     16.55 o 
   3   5   5     1009.72     1197.26      6.89 o 
   5   5   5     1014.27     1032.36      6.28 o 
   7   5   5       46.84       40.13      1.11 o 
   9   5   5       35.01       36.55      1.64 o 
  11   5   5        6.94        6.99      1.84 o 
   0   6   5      390.57      459.68      3.88 o 
   2   6   5      632.83      669.85      3.97 o 
   4   6   5     1733.63     1915.57     10.70 o 
   6   6   5       43.73       44.30      1.07 o 
   8   6   5       11.08       13.22      1.06 o 
  10   6   5       47.42       40.79      1.81 o 
  12   6   5        3.23        5.69      1.61 o 
   1   7   5     3480.23     3594.82     18.41 o 
   3   7   5       53.23       59.81      0.87 o 
   5   7   5       84.72       83.91      1.32 o 
   7   7   5       34.32       28.75      1.09 o 
   9   7   5       19.18       21.14      1.34 o 
  11   7   5        2.39        1.86      1.28 o 
   0   8   5      881.57     1048.65      8.02 o 
   2   8   5      106.35       98.75      1.20 o 
   4   8   5      204.89      213.96      1.92 o 
   6   8   5      166.13      169.39      2.85 o 
   8   8   5       62.20       62.96      1.74 o 
  10   8   5        5.83        5.20      1.62 o 
  12   8   5        4.39        4.23      1.59 o 
   1   9   5      383.55      457.75      3.02 o 
   3   9   5      517.70      567.49      3.81 o 
   5   9   5       36.90       41.20      1.10 o 
   7   9   5        5.68        4.50      0.85 o 
   9   9   5        7.89        8.14      1.09 o 
  11   9   5        1.99        2.77      1.34 o 
   0  10   5     1207.98     1233.80      9.41 o 
   2  10   5      763.49      916.18      5.58 o 
   4  10   5      122.32      118.55      1.57 o 
   6  10   5       66.38       62.93      1.43 o 
   8  10   5       36.09       35.43      1.42 o 
  10  10   5        1.52        1.39      1.23 o 
   1  11   5      294.32      277.47      2.18 o 
   3  11   5        0.29        0.40      0.48 o 
   5  11   5       28.69       34.26      1.10 o 
   7  11   5       43.49       41.00      1.40 o 
   9  11   5       11.40       10.36      1.23 o 
  11  11   5        3.29        5.20      1.59 o 
   0  12   5      206.06      227.89      2.92 o 
   2  12   5      217.29      238.09      2.16 o 
   4  12   5      471.62      439.16      6.41 o 
   6  12   5       97.34       87.26      1.84 o 
   8  12   5       23.86       25.99      1.39 o 
  10  12   5        4.31        4.25      1.40 o 
   1  13   5       67.17       63.58      1.05 o 
   3  13   5      418.20      422.19      4.39 o 
   5  13   5        7.20        6.08      0.84 o 
   7  13   5      274.95      267.45      3.89 o 
   9  13   5       14.00       12.90      1.63 o 
  11  13   5        0.53        1.69      1.69 o 
   0  14   5       14.70       16.30      1.01 o 
   2  14   5       47.88       45.27      1.06 o 
   4  14   5       16.39       18.28      1.00 o 
   6  14   5      304.99      289.36      3.42 o 
   8  14   5       57.54       54.01      1.89 o 
  10  14   5        2.93        1.80      1.47 o 
   1  15   5       72.07       64.22      1.32 o 
   3  15   5       77.98       69.55      1.42 o 
   5  15   5      143.42      148.04      2.29 o 
   7  15   5       66.20       64.73      1.98 o 
   9  15   5        0.23       -0.09      1.18 o 
   0  16   5      126.72      125.46      2.45 o 
   2  16   5       87.34       74.65      1.68 o 
   4  16   5       53.40       57.08      1.51 o 
   6  16   5       53.15       55.82      2.00 o 
   8  16   5       27.86       30.90      1.79 o 
  10  16   5        1.04        0.47      1.33 o 
   1  17   5       26.34       27.17      1.10 o 
   3  17   5      173.68      161.38      3.23 o 
   5  17   5       53.91       44.84      1.65 o 
   7  17   5       16.06       16.91      1.43 o 
   9  17   5        0.72       -0.26      1.23 o 
   0  18   5       68.75       62.30      2.24 o 
   2  18   5        6.29        6.03      0.94 o 
   4  18   5        3.68        1.79      1.05 o 
   6  18   5        4.09        7.62      1.20 o 
   8  18   5        1.95        0.34      1.22 o 
   1  19   5      161.81      159.54      2.55 o 
   3  19   5       42.64       40.05      1.60 o 
   5  19   5       16.83       15.82      1.43 o 
   7  19   5        1.31        1.36      1.20 o 
   9  19   5        2.35        3.85      1.37 o 
   0  20   5        9.89        6.33      1.48 o 
   2  20   5       15.82       15.68      1.23 o 
   4  20   5        2.99        3.18      1.12 o 
   6  20   5        8.79       11.01      1.56 o 
   8  20   5        0.36        2.52      1.34 o 
   1  21   5        1.26        3.54      1.11 o 
   3  21   5        0.51        1.06      1.03 o 
   5  21   5        1.09        1.69      1.28 o 
   7  21   5        2.27        3.90      1.53 o 
   0  22   5        0.16       -1.26      1.57 o 
   2  22   5        0.82        1.23      1.09 o 
   4  22   5        2.57        3.95      1.21 o 
   6  22   5        1.80        1.08      1.37 o 
   1  23   5        0.22       -0.85      1.07 o 
   3  23   5        3.06        2.73      1.44 o 
   5  23   5        0.04       -0.33      1.31 o 
   0  24   5        1.71        4.96      1.82 o 
   2  24   5        1.54        1.22      1.57 o 
   4  24   5        2.05        3.23      1.56 o 
   1  25   5        4.83        4.72      1.47 o 
   3  25   5        1.14        1.80      1.61 o 
   0  26   5        0.38        1.29      1.90 o 
   2  26   5        3.27        3.38      1.83 o 
   1  27   5        0.42       -0.87      1.53 o 
   0   0   6     4574.87     4144.25     40.62 o 
   2   0   6      350.29      272.70      2.77 o 
   4   0   6    20839.26    22313.22    152.73 o 
   6   0   6      289.41      304.68      3.68 o 
   8   0   6        4.52        1.36      1.36 o 
  10   0   6        0.24        1.45      1.47 o 
  12   0   6        2.84        3.12      2.21 o 
   1   1   6      153.00      162.12      1.31 o 
   3   1   6      680.22      676.91      4.20 o 
   5   1   6     4494.27     4709.41     23.35 o 
   7   1   6      154.16      135.06      1.99 o 
   9   1   6       97.50       96.07      2.18 o 
  11   1   6        5.40        5.74      1.40 o 
   0   2   6      878.83     1075.97      8.06 o 
   2   2   6     1933.83     2395.39     12.87 o 
   4   2   6     6347.72     7085.55     35.68 o 
   6   2   6      182.34      209.37      2.09 o 
   8   2   6      227.54      222.70      2.87 o 
  10   2   6       24.47       26.88      1.59 o 
  12   2   6        0.42       -1.25      1.45 o 
   1   3   6     1572.42     1557.56      8.27 o 
   3   3   6       51.31       53.79      1.09 o 
   5   3   6     2150.99     2283.15     12.62 o 
   7   3   6      102.90       94.66      1.70 o 
   9   3   6      259.01      259.51      3.43 o 
  11   3   6        3.22        3.53      1.36 o 
   0   4   6       47.92       53.87      1.02 o 
   2   4   6      137.13      131.85      1.82 o 
   4   4   6      170.70      172.45      1.56 o 
   6   4   6      126.45      122.17      2.71 o 
   8   4   6      200.50      194.05      2.67 o 
  10   4   6       96.84      101.00      2.69 o 
  12   4   6        3.56        4.70      1.58 o 
   1   5   6      513.51      524.88      3.11 o 
   3   5   6      917.10      917.62      5.77 o 
   5   5   6       30.07       34.72      0.93 o 
   7   5   6       67.39       62.36      1.55 o 
   9   5   6       33.64       39.89      1.73 o 
  11   5   6        9.26        8.18      1.50 o 
   0   6   6      573.31      617.95      5.93 o 
   2   6   6       46.85       66.95      0.92 o 
   4   6   6       53.91       56.68      1.40 o 
   6   6   6       63.97       71.09      1.33 o 
   8   6   6       52.03       56.48      1.60 o 
  10   6   6       40.88       44.19      1.90 o 
  12   6   6        4.18        3.17      1.57 o 
   1   7   6     2587.35     2422.08     13.09 o 
   3   7   6      220.58      228.41      1.82 o 
   5   7   6      362.40      378.29      3.32 o 
   7   7   6       58.29       56.43      1.51 o 
   9   7   6       31.76       33.37      1.68 o 
  11   7   6        3.08        7.48      1.43 o 
   0   8   6      338.82      387.90      3.57 o 
   2   8   6     2894.60     3229.99     17.41 o 
   4   8   6      146.33      164.26      1.95 o 
   6   8   6       24.08       22.04      0.97 o 
   8   8   6       31.32       32.84      1.41 o 
  10   8   6        0.21        2.15      1.20 o 
   1   9   6     1011.14     1092.37      6.23 o 
   3   9   6      236.58      237.95      2.07 o 
   5   9   6      150.30      128.95      1.82 o 
   7   9   6       50.79       54.34      1.55 o 
   9   9   6       19.56       21.94      1.40 o 
  11   9   6        1.38        2.01      1.27 o 
   0  10   6       58.03       57.12      1.23 o 
   2  10   6      528.22      569.88      4.03 o 
   4  10   6       95.24       85.36      1.49 o 
   6  10   6       20.42       17.79      0.97 o 
   8  10   6       59.65       58.56      1.70 o 
  10  10   6        0.51       -0.38      1.40 o 
   1  11   6      377.93      384.18      2.78 o 
   3  11   6       64.12       66.05      1.22 o 
   5  11   6       70.43       78.31      1.55 o 
   7  11   6       58.77       54.12      1.77 o 
   9  11   6        4.03        6.14      1.20 o 
  11  11   6        2.79        2.69      1.95 o 
   0  12   6      253.70      246.18      3.35 o 
   2  12   6      171.01      179.30      1.86 o 
   4  12   6      168.33      158.26      2.11 o 
   6  12   6       69.20       59.92      1.53 o 
   8  12   6       70.38       73.10      1.93 o 
  10  12   6        3.87        2.73      1.23 o 
   1  13   6       18.49       20.54      0.81 o 
   3  13   6        1.71        0.53      0.66 o 
   5  13   6       50.47       45.89      1.35 o 
   7  13   6       57.17       63.79      1.80 o 
   9  13   6        1.07        1.80      1.08 o 
   0  14   6      286.87      276.66      5.27 o 
   2  14   6       77.12       74.01      1.50 o 
   4  14   6      461.79      425.25      3.88 o 
   6  14   6      224.98      218.28      2.99 o 
   8  14   6       28.30       31.01      1.53 o 
  10  14   6        3.96        4.69      1.52 o 
   1  15   6       41.09       56.04      1.29 o 
   3  15   6      145.02      148.02      2.13 o 
   5  15   6      173.93      160.24      2.39 o 
   7  15   6       72.10       69.17      1.93 o 
   9  15   6        0.08        0.71      1.20 o 
   0  16   6       24.68       23.74      1.52 o 
   2  16   6       27.45       29.70      1.20 o 
   4  16   6       16.83       13.89      1.05 o 
   6  16   6       68.71       71.28      1.90 o 
   8  16   6        9.53       13.91      1.46 o 
  10  16   6        0.74       -0.14      1.40 o 
   1  17   6       18.20       17.21      1.02 o 
   3  17   6       21.35       22.13      1.25 o 
   5  17   6       18.25       16.92      1.23 o 
   7  17   6        1.56        3.01      1.18 o 
   9  17   6        3.31        2.28      1.34 o 
   0  18   6      164.53      152.00      3.30 o 
   2  18   6      122.69      111.88      2.88 o 
   4  18   6        0.84        0.74      0.95 o 
   6  18   6        9.15        8.34      1.32 o 
   8  18   6        0.39        0.32      1.27 o 
   1  19   6      130.40      133.18      2.36 o 
   3  19   6       22.26       26.50      1.44 o 
   5  19   6        2.02        2.55      1.17 o 
   7  19   6        1.73        1.32      1.32 o 
   0  20   6      102.54      112.38      3.03 o 
   2  20   6       18.43       16.65      1.41 o 
   4  20   6        6.59        8.54      1.33 o 
   6  20   6        3.45        5.60      1.33 o 
   8  20   6        1.61        1.97      1.45 o 
   1  21   6       73.46       74.67      2.06 o 
   3  21   6       15.14       21.55      1.53 o 
   5  21   6        5.54        4.42      1.28 o 
   7  21   6        0.48       -0.05      1.35 o 
   0  22   6        1.64        1.94      1.69 o 
   2  22   6        0.04        0.22      1.08 o 
   4  22   6        8.81        7.44      1.28 o 
   6  22   6        0.61       -0.43      1.33 o 
   1  23   6        1.94        3.34      1.31 o 
   3  23   6        5.97        7.30      1.40 o 
   5  23   6        0.12       -0.40      1.35 o 
   0  24   6        0.40        0.71      1.70 o 
   2  24   6        0.79        1.87      1.29 o 
   4  24   6        0.82        1.23      1.50 o 
   1  25   6        1.42        1.26      1.40 o 
   3  25   6        7.93       10.47      2.13 o 
   0  26   6        0.13        0.47      2.16 o 
   2  26   6        0.88        3.73      1.70 o 
   2   0   7     1652.30     1920.87     16.07 o 
   4   0   7     4969.17     5241.62     36.54 o 
   6   0   7       15.38       18.19      1.32 o 
   8   0   7       68.94       77.71      3.57 o 
  10   0   7       30.33       29.59      2.58 o 
  12   0   7        0.54        3.88      2.41 o 
   1   1   7     3237.00     3275.95     16.27 o 
   3   1   7     2351.85     2646.13     13.84 o 
   5   1   7     1480.55     1430.22      9.06 o 
   7   1   7      202.39      178.61      3.04 o 
   9   1   7        8.64       10.78      1.25 o 
  11   1   7        0.36       -0.96      1.34 o 
   0   2   7        1.73        1.54      0.72 o 
   2   2   7     5353.74     5694.01     28.74 o 
   4   2   7     1971.81     2106.29     11.29 o 
   6   2   7      183.70      176.05      2.17 o 
   8   2   7      108.85      102.76      2.20 o 
  10   2   7       28.71       29.96      1.80 o 
  12   2   7        0.15        3.72      1.57 o 
   1   3   7     2330.71     2349.83     11.88 o 
   3   3   7      733.29      674.31      4.31 o 
   5   3   7      381.55      362.81      3.14 o 
   7   3   7      403.86      430.81      5.20 o 
   9   3   7       17.31       18.15      1.39 o 
  11   3   7        9.86       10.55      1.52 o 
   0   4   7     1753.93     1804.99     13.12 o 
   2   4   7      739.14      928.70      5.34 o 
   4   4   7     2151.02     2394.35     12.72 o 
   6   4   7       30.50       33.82      1.29 o 
   8   4   7       98.83       97.59      2.19 o 
  10   4   7       25.92       26.30      1.77 o 
  12   4   7        2.19        1.78      1.53 o 
   1   5   7      691.32      912.94      5.05 o 
   3   5   7     1631.57     1952.27     10.90 o 
   5   5   7      124.32      113.28      1.57 o 
   7   5   7       10.52        9.50      1.00 o 
   9   5   7       44.53       50.33      1.88 o 
  11   5   7       14.86       15.36      1.64 o 
   0   6   7       89.75       90.62      1.44 o 
   2   6   7      632.03      696.20      4.23 o 
   4   6   7      368.32      305.46      2.65 o 
   6   6   7       18.94       18.79      1.03 o 
   8   6   7       27.63       26.80      1.30 o 
  10   6   7       42.15       43.95      2.07 o 
  12   6   7        4.28        4.43      1.52 o 
   1   7   7     1584.42     1610.47      8.72 o 
   3   7   7      388.04      377.71      2.82 o 
   5   7   7       11.10        9.75      0.73 o 
   7   7   7      131.95      126.47      2.15 o 
   9   7   7       53.31       55.71      1.98 o 
  11   7   7        1.09       -1.89      1.26 o 
   0   8   7     1769.61     1721.69     12.74 o 
   2   8   7       58.12       61.88      1.02 o 
   4   8   7      434.29      447.08      3.72 o 
   6   8   7      165.50      150.80      2.10 o 
   8   8   7       13.69       13.34      1.23 o 
  10   8   7       27.36       30.22      1.76 o 
   1   9   7      763.29      726.63      4.40 o 
   3   9   7      173.58      143.71      1.82 o 
   5   9   7       90.86       83.25      1.57 o 
   7   9   7        1.42        0.94      0.77 o 
   9   9   7       13.69       14.12      1.28 o 
  11   9   7        3.03        4.20      1.70 o 
   0  10   7        2.00        1.01      0.54 o 
   2  10   7      104.60      118.04      1.49 o 
   4  10   7      101.72      111.01      1.92 o 
   6  10   7      112.95      103.07      1.83 o 
   8  10   7        2.69        2.36      1.02 o 
  10  10   7       12.83        9.96      1.47 o 
   1  11   7      117.02      118.62      1.47 o 
   3  11   7      148.70      135.40      2.26 o 
   5  11   7       13.32       16.39      0.96 o 
   7  11   7       99.44       94.45      2.03 o 
   9  11   7        1.66        0.38      1.11 o 
  11  11   7        0.66        0.24      1.32 o 
   0  12   7        4.06        4.93      0.86 o 
   2  12   7      252.16      222.47      2.75 o 
   4  12   7      227.72      196.34      2.41 o 
   6  12   7       41.67       44.56      1.42 o 
   8  12   7        6.34        6.80      1.11 o 
  10  12   7       11.54       12.95      1.53 o 
   1  13   7      180.50      152.54      1.96 o 
   3  13   7        9.94       12.80      0.89 o 
   5  13   7       72.74       68.47      1.63 o 
   7  13   7       91.74       81.28      2.20 o 
   9  13   7        5.11        4.37      1.21 o 
   0  14   7       22.73       25.61      1.42 o 
   2  14   7       23.39       22.49      1.09 o 
   4  14   7      339.92      359.25      4.61 o 
   6  14   7        4.23        3.45      1.07 o 
   8  14   7       27.40       33.15      1.59 o 
  10  14   7        3.35        2.88      1.57 o 
   1  15   7      122.35      107.40      1.79 o 
   3  15   7       54.14       58.58      1.57 o 
   5  15   7       15.80       15.12      1.12 o 
   7  15   7        9.00       10.90      1.22 o 
   9  15   7        3.43        2.68      1.28 o 
   0  16   7        8.24        6.78      1.30 o 
   2  16   7       18.36       16.65      1.12 o 
   4  16   7       50.64       46.63      1.76 o 
   6  16   7        8.76       10.19      1.16 o 
   8  16   7       16.63       16.85      1.47 o 
   1  17   7      112.27      107.67      2.09 o 
   3  17   7       54.01       48.94      1.58 o 
   5  17   7        5.73        2.60      1.06 o 
   7  17   7        3.95        3.48      1.19 o 
   9  17   7        4.52        7.13      2.04 o 
   0  18   7        0.91        0.31      1.35 o 
   2  18   7        6.98        7.71      1.14 o 
   4  18   7        1.69        1.01      0.99 o 
   6  18   7        0.82       -1.57      1.11 o 
   8  18   7        0.16       -1.42      1.19 o 
   1  19   7       49.74       47.96      1.70 o 
   3  19   7       10.86       10.57      1.25 o 
   5  19   7        2.07        2.05      1.15 o 
   7  19   7        3.94        4.49      1.34 o 
   0  20   7       29.70       31.59      2.15 o 
   2  20   7       10.47       12.51      1.28 o 
   4  20   7        1.01        0.81      1.12 o 
   6  20   7        3.02        4.55      1.32 o 
   8  20   7        1.64        1.61      1.45 o 
   1  21   7       15.56       19.15      1.36 o 
   3  21   7        7.09        7.26      1.29 o 
   5  21   7        1.61        1.90      1.21 o 
   7  21   7        0.20        0.83      1.43 o 
   0  22   7        3.96        2.39      1.66 o 
   2  22   7        4.02        1.21      1.13 o 
   4  22   7        1.51        1.54      1.29 o 
   6  22   7        0.89       -0.75      1.73 o 
   1  23   7        1.58        2.48      1.26 o 
   3  23   7        2.39        2.94      1.40 o 
   5  23   7        0.23       -0.99      1.36 o 
   0  24   7        0.04       -2.41      2.56 o 
   2  24   7        0.14        0.30      1.19 o 
   4  24   7        0.05       -1.92      1.28 o 
   1  25   7        0.60        1.99      1.60 o 
   3  25   7        0.57       -1.56      1.41 o 
   0  26   7        0.03        3.25      2.27 o 
   2  26   7        0.03        1.21      1.65 o 
   0   0   8      850.31      924.57     10.26 o 
   2   0   8     1620.77     1903.86     13.93 o 
   4   0   8      394.34      367.12      4.04 o 
   6   0   8       72.62       60.55      1.99 o 
   8   0   8      200.69      186.69      4.14 o 
  10   0   8        0.91       -1.75      1.40 o 
  12   0   8        5.31        7.75      2.66 o 
   1   1   8      793.13      754.35      4.32 o 
   3   1   8      444.73      427.62      3.03 o 
   5   1   8       10.26        8.90      0.65 o 
   7   1   8      392.26      370.53      4.03 o 
   9   1   8       11.66       12.99      1.26 o 
  11   1   8        5.33        7.13      1.58 o 
   0   2   8     2476.44     2413.28     18.54 o 
   2   2   8     1790.05     1739.47      9.37 o 
   4   2   8       29.41       35.97      0.87 o 
   6   2   8      706.58      681.74      5.59 o 
   8   2   8       38.85       39.71      1.58 o 
  10   2   8        2.46        5.10      1.27 o 
  12   2   8        3.05        5.12      1.59 o 
   1   3   8      544.48      633.70      3.75 o 
   3   3   8      711.45      625.77      4.14 o 
   5   3   8      114.53       91.07      1.59 o 
   7   3   8     1434.07     1466.15     10.80 o 
   9   3   8        5.82        7.40      1.24 o 
  11   3   8        0.48        0.29      1.24 o 
   0   4   8      786.09      788.97      6.39 o 
   2   4   8      655.81      799.22      4.58 o 
   4   4   8      769.10      786.64      5.08 o 
   6   4   8      533.50      510.08      4.45 o 
   8   4   8       43.58       43.21      2.25 o 
  10   4   8       10.54       11.50      1.51 o 
   1   5   8       19.56       21.24      0.76 o 
   3   5   8      133.44      175.66      2.00 o 
   5   5   8       10.98       12.73      0.75 o 
   7   5   8      497.18      478.06      4.54 o 
   9   5   8        3.98        5.35      1.21 o 
  11   5   8        0.03       -0.28      1.27 o 
   0   6   8      417.44      423.51      3.94 o 
   2   6   8      232.13      231.31      1.80 o 
   4   6   8      344.06      390.89      3.19 o 
   6   6   8       41.90       38.12      1.74 o 
   8   6   8       63.02       55.73      1.91 o 
  10   6   8        8.76        9.94      1.46 o 
   1   7   8      278.77      271.84      2.05 o 
   3   7   8       70.64       83.78      1.29 o 
   5   7   8      163.46      133.64      1.94 o 
   7   7   8       53.59       47.74      1.65 o 
   9   7   8       28.89       33.62      1.71 o 
  11   7   8        0.94        0.25      1.30 o 
   0   8   8        8.59        7.64      0.68 o 
   2   8   8      343.58      375.49      2.87 o 
   4   8   8       25.04       25.76      1.39 o 
   6   8   8       53.98       49.92      1.37 o 
   8   8   8       51.91       53.42      1.65 o 
  10   8   8        1.30        1.06      1.19 o 
   1   9   8      292.37      298.53      2.56 o 
   3   9   8       68.05       64.41      1.32 o 
   5   9   8      310.48      325.72      3.22 o 
   7   9   8       41.86       39.93      1.44 o 
   9   9   8        8.91        7.22      1.28 o 
  11   9   8        0.98        2.33      1.74 o 
   0  10   8      327.07      337.14      3.85 o 
   2  10   8      126.20      138.10      1.71 o 
   4  10   8      476.29      460.73      6.38 o 
   6  10   8       14.48       12.67      1.00 o 
   8  10   8        3.51        5.51      1.12 o 
  10  10   8        1.04        0.18      1.19 o 
   1  11   8       47.64       47.62      1.05 o 
   3  11   8       19.57       22.46      0.95 o 
   5  11   8       25.55       24.22      1.11 o 
   7  11   8       34.51       34.06      1.35 o 
   9  11   8       12.47       13.11      1.44 o 
   0  12   8       64.12       60.77      1.90 o 
   2  12   8       34.94       33.14      1.09 o 
   4  12   8      281.76      264.72      3.89 o 
   6  12   8       44.64       43.04      1.43 o 
   8  12   8        7.35        5.19      1.16 o 
  10  12   8        4.35        3.80      1.33 o 
   1  13   8      398.10      360.79      3.17 o 
   3  13   8       87.30       81.07      1.63 o 
   5  13   8      162.16      154.69      2.33 o 
   7  13   8        5.96        5.42      1.07 o 
   9  13   8       11.34        8.73      1.32 o 
   0  14   8        5.78        6.40      1.16 o 
   2  14   8       87.72       83.63      1.78 o 
   4  14   8      238.22      216.48      2.72 o 
   6  14   8       10.69       12.68      1.12 o 
   8  14   8       10.02       10.20      1.30 o 
  10  14   8        3.65        2.39      1.65 o 
   1  15   8       60.19       61.35      1.58 o 
   3  15   8       85.20       84.30      1.90 o 
   5  15   8       26.30       26.57      1.28 o 
   7  15   8        1.54        0.14      1.01 o 
   9  15   8        2.14        2.19      1.27 o 
   0  16   8       24.87       20.40      1.62 o 
   2  16   8       34.06       40.31      1.45 o 
   4  16   8       15.34       11.26      1.16 o 
   6  16   8        4.40        5.67      1.05 o 
   8  16   8        3.96        4.87      1.24 o 
   1  17   8       26.20       26.64      1.42 o 
   3  17   8       87.96       90.02      2.02 o 
   5  17   8       28.48       29.49      1.44 o 
   7  17   8        0.69       -0.29      1.17 o 
   9  17   8        0.27        2.04      1.53 o 
   0  18   8       33.12       29.49      1.89 o 
   2  18   8       21.21       21.55      1.47 o 
   4  18   8        5.66        4.01      1.06 o 
   6  18   8        4.53        5.79      1.31 o 
   8  18   8       10.07       11.28      1.58 o 
   1  19   8       55.48       55.79      1.81 o 
   3  19   8       54.40       55.28      1.87 o 
   5  19   8       10.36       12.45      1.44 o 
   7  19   8        8.21        8.06      1.49 o 
   0  20   8        0.70       -2.03      1.64 o 
   2  20   8        1.65        3.11      1.15 o 
   4  20   8       24.65       27.89      1.70 o 
   6  20   8        1.63        0.83      1.42 o 
   1  21   8        8.35        6.83      1.17 o 
   3  21   8        2.86        3.04      1.22 o 
   5  21   8        1.35        1.13      1.22 o 
   7  21   8        2.29        2.24      1.51 o 
   0  22   8        0.01        0.63      1.61 o 
   2  22   8        1.05        1.70      1.14 o 
   4  22   8        1.97        3.36      1.36 o 
   6  22   8        2.62        2.82      1.40 o 
   1  23   8        0.24       -0.32      1.24 o 
   3  23   8        1.49        0.56      1.19 o 
   5  23   8        1.23        0.14      1.44 o 
   0  24   8        0.69       -0.81      2.00 o 
   2  24   8        1.79        3.31      1.43 o 
   4  24   8        0.55        0.12      1.37 o 
   1  25   8        1.09        0.64      1.57 o 
   3  25   8        1.84        2.51      1.47 o 
   2   0   9      570.31      679.40      5.74 o 
   4   0   9     1120.07     1081.87      9.40 o 
   6   0   9     1381.03     1391.81     16.28 o 
   8   0   9       12.35        9.93      1.71 o 
  10   0   9        2.63        1.35      1.57 o 
   1   1   9      603.86      649.97      4.06 o 
   3   1   9       41.19       36.23      1.19 o 
   5   1   9      106.47      101.94      1.84 o 
   7   1   9      325.04      288.42      3.59 o 
   9   1   9       11.19        8.12      1.15 o 
  11   1   9        0.67        0.75      1.39 o 
   0   2   9       82.27       69.42      1.42 o 
   2   2   9      535.95      602.40      4.30 o 
   4   2   9      187.64      154.94      1.88 o 
   6   2   9     1066.24     1126.61      8.94 o 
   8   2   9       29.89       32.50      1.54 o 
  10   2   9        2.98        3.26      1.24 o 
   1   3   9      150.02      131.39      1.33 o 
   3   3   9       36.75       38.39      0.91 o 
   5   3   9      172.83      150.73      2.43 o 
   7   3   9      401.85      435.01      4.31 o 
   9   3   9       33.85       31.19      1.68 o 
  11   3   9        3.05        2.21      1.34 o 
   0   4   9       91.51      112.33      1.76 o 
   2   4   9      837.72      958.62      5.61 o 
   4   4   9       14.39       13.67      0.67 o 
   6   4   9      464.69      473.69      4.14 o 
   8   4   9       66.13       73.99      2.54 o 
  10   4   9       28.08       31.91      1.94 o 
   1   5   9     3001.16     3016.07     15.27 o 
   3   5   9      396.50      385.63      2.97 o 
   5   5   9       66.40       72.18      1.58 o 
   7   5   9      252.44      268.05      3.29 o 
   9   5   9       10.42       12.15      1.35 o 
  11   5   9        1.64        0.18      1.33 o 
   0   6   9        2.37        2.24      0.77 o 
   2   6   9      111.88      136.17      1.55 o 
   4   6   9       46.65       44.31      1.16 o 
   6   6   9      444.12      419.70      4.09 o 
   8   6   9       72.89       65.72      1.93 o 
  10   6   9       21.61       18.08      1.71 o 
   1   7   9      793.16      794.09      4.68 o 
   3   7   9      145.12      114.94      1.57 o 
   5   7   9       59.71       60.53      1.54 o 
   7   7   9       71.62       52.81      1.60 o 
   9   7   9        1.50        0.65      1.21 o 
  11   7   9        0.14        1.51      1.40 o 
   0   8   9       62.13       71.14      1.47 o 
   2   8   9       93.05       81.16      1.32 o 
   4   8   9      393.84      382.42      3.75 o 
   6   8   9       90.83       97.59      2.10 o 
   8   8   9       10.14       10.63      1.15 o 
  10   8   9        0.76        0.48      1.44 o 
   1   9   9      180.01      165.95      1.80 o 
   3   9   9       72.71       78.67      1.48 o 
   5   9   9       21.14       17.18      1.02 o 
   7   9   9       11.47       13.17      1.14 o 
   9   9   9        2.68        1.99      1.15 o 
  11   9   9        0.95        1.31      1.38 o 
   0  10   9      122.95      161.15      2.54 o 
   2  10   9      157.58      136.45      2.49 o 
   4  10   9      259.23      256.10      3.13 o 
   6  10   9       32.61       26.34      1.21 o 
   8  10   9        5.85        2.68      1.06 o 
  10  10   9        4.22        2.42      1.29 o 
   1  11   9      763.72      764.86      7.69 o 
   3  11   9       52.00       52.77      1.35 o 
   5  11   9       76.84       69.68      1.64 o 
   7  11   9        7.39        6.03      1.04 o 
   9  11   9        0.72        0.55      1.14 o 
   0  12   9        7.52        6.74      1.05 o 
   2  12   9      668.54      644.61      5.57 o 
   4  12   9      202.81      191.60      2.51 o 
   6  12   9       30.03       28.14      1.28 o 
   8  12   9        8.70       10.81      1.29 o 
  10  12   9        8.29        6.25      1.42 o 
   1  13   9       16.81       19.19      1.06 o 
   3  13   9       17.51       15.45      1.10 o 
   5  13   9       45.54       50.73      1.52 o 
   7  13   9        4.37        5.34      1.12 o 
   9  13   9        1.29        1.00      1.16 o 
   0  14   9       57.63       45.79      3.02 o 
   2  14   9      284.08      278.58      3.20 o 
   4  14   9       86.73       79.71      2.39 o 
   6  14   9        0.26       -0.31      0.86 o 
   8  14   9        0.37        0.03      1.07 o 
   1  15   9      101.12      104.22      2.18 o 
   3  15   9      105.26      103.24      2.12 o 
   5  15   9       32.79       30.85      1.43 o 
   7  15   9        2.66        1.59      1.04 o 
   9  15   9        1.51       -0.39      1.22 o 
   0  16   9      122.20      119.28      3.31 o 
   2  16   9       72.08       62.93      2.23 o 
   4  16   9      135.94      136.81      2.46 o 
   6  16   9        0.57       -0.54      1.07 o 
   8  16   9        1.12       -0.39      1.17 o 
   1  17   9       91.16       91.11      2.17 o 
   3  17   9       34.91       28.09      1.49 o 
   5  17   9       16.33       20.29      1.34 o 
   7  17   9        0.76        0.40      1.17 o 
   0  18   9       20.16       18.66      2.23 o 
   2  18   9       52.78       52.48      1.90 o 
   4  18   9       31.60       30.46      1.54 o 
   6  18   9        5.31        4.71      1.24 o 
   8  18   9        2.33        3.65      1.49 o 
   1  19   9       13.64       14.49      1.31 o 
   3  19   9       42.39       42.21      1.75 o 
   5  19   9        7.75        8.28      1.30 o 
   7  19   9        2.47       -0.18      1.55 o 
   0  20   9       12.98       11.64      2.13 o 
   2  20   9       31.39       30.06      1.59 o 
   4  20   9        8.50        6.90      1.29 o 
   6  20   9        2.19        2.52      1.32 o 
   1  21   9       10.86       11.20      1.44 o 
   3  21   9       24.15       27.62      1.61 o 
   5  21   9        9.00       10.41      1.65 o 
   0  22   9        0.36       -0.71      1.56 o 
   2  22   9        1.58        1.01      1.18 o 
   4  22   9        0.72        2.38      1.41 o 
   1  23   9        0.44       -0.66      1.32 o 
   3  23   9        0.42        0.43      1.24 o 
   0  24   9        2.18       -2.94      2.07 o 
   2  24   9        0.58        0.34      1.40 o 
   1  25   9        0.77        1.38      1.65 o 
   0   0  10      123.58      131.58      2.80 o 
   2   0  10      752.87      762.25      6.42 o 
   4   0  10       75.49       81.43      1.99 o 
   6   0  10       95.91       88.75      3.43 o 
   8   0  10        0.00        1.43      1.45 o 
  10   0  10        1.64        3.93      1.95 o 
   1   1  10     1767.29     1876.98      9.87 o 
   3   1  10       71.48       72.57      1.20 o 
   5   1  10      173.24      154.47      2.45 o 
   7   1  10      479.44      454.82      4.74 o 
   9   1  10       25.36       26.74      1.66 o 
  11   1  10        6.51        8.34      1.67 o 
   0   2  10     3049.34     3509.50     24.97 o 
   2   2  10     1460.71     1558.76      8.70 o 
   4   2  10       76.42       76.94      1.36 o 
   6   2  10        2.38        3.54      1.01 o 
   8   2  10      133.35      139.92      2.83 o 
  10   2  10        1.27        2.32      1.21 o 
   1   3  10      170.51      196.81      1.76 o 
   3   3  10      399.32      387.17      3.03 o 
   5   3  10      195.16      163.48      2.18 o 
   7   3  10      103.34       99.35      2.45 o 
   9   3  10       74.60       81.24      2.73 o 
  11   3  10        3.70        5.16      1.49 o 
   0   4  10     1554.25     1737.41     13.07 o 
   2   4  10      154.18      179.72      1.74 o 
   4   4  10      126.96      122.37      1.94 o 
   6   4  10       38.92       37.97      1.42 o 
   8   4  10      151.85      155.92      3.44 o 
  10   4  10       13.21       14.63      1.64 o 
   1   5  10      441.32      469.39      3.15 o 
   3   5  10        7.97        7.44      0.60 o 
   5   5  10      178.23      185.42      2.53 o 
   7   5  10       65.29       61.67      1.74 o 
   9   5  10       47.99       47.34      1.96 o 
  11   5  10        0.02        0.22      1.34 o 
   0   6  10      185.79      191.57      2.48 o 
   2   6  10      273.94      252.88      2.29 o 
   4   6  10       75.86       74.69      2.17 o 
   6   6  10       77.54       67.87      1.74 o 
   8   6  10      145.84      138.36      2.84 o 
  10   6  10        2.74        4.23      1.40 o 
   1   7  10      134.64      110.34      1.55 o 
   3   7  10      102.42       93.29      1.68 o 
   5   7  10      130.20      112.16      2.03 o 
   7   7  10      160.30      163.01      2.71 o 
   9   7  10       10.35       13.27      1.57 o 
  11   7  10        1.29        3.29      1.49 o 
   0   8  10      514.70      479.26      4.59 o 
   2   8  10      224.02      192.81      2.12 o 
   4   8  10      173.70      185.91      2.36 o 
   6   8  10      184.48      166.89      2.81 o 
   8   8  10       33.83       35.16      1.79 o 
  10   8  10        4.51        4.05      1.41 o 
   1   9  10      255.75      244.13      6.13 o 
   3   9  10       27.69       22.98      0.99 o 
   5   9  10       17.58       16.17      1.04 o 
   7   9  10       36.44       31.44      1.43 o 
   9   9  10        6.50        5.77      1.29 o 
   0  10  10      413.44      448.76      5.87 o 
   2  10  10      123.50      138.85      1.84 o 
   4  10  10       78.95       68.50      1.59 o 
   6  10  10       67.78       75.82      1.86 o 
   8  10  10        6.54        7.28      1.13 o 
  10  10  10        8.25        7.88      1.87 o 
   1  11  10       52.03       48.69      1.26 o 
   3  11  10       80.73       80.11      1.65 o 
   5  11  10       77.19       65.10      1.78 o 
   7  11  10        4.24        2.83      1.00 o 
   9  11  10        3.16        3.51      1.23 o 
   0  12  10        4.09        2.38      1.09 o 
   2  12  10      288.67      255.23      3.00 o 
   4  12  10       20.09       19.09      1.10 o 
   6  12  10       21.16       20.79      1.28 o 
   8  12  10        5.74        4.80      1.20 o 
  10  12  10        3.17        0.25      1.32 o 
   1  13  10       35.98       42.17      1.48 o 
   3  13  10       61.78       59.62      1.65 o 
   5  13  10        2.23        1.11      0.90 o 
   7  13  10        0.97       -0.20      0.96 o 
   9  13  10        1.73       -0.16      1.12 o 
   0  14  10        1.76        2.68      1.40 o 
   2  14  10      186.40      185.69      3.07 o 
   4  14  10       15.79       13.59      1.18 o 
   6  14  10        6.29        4.66      0.97 o 
   8  14  10        5.29        5.77      1.27 o 
   1  15  10       32.65       35.60      1.54 o 
   3  15  10        3.10        2.52      1.02 o 
   5  15  10        1.77        2.41      1.01 o 
   7  15  10        3.29        3.22      1.22 o 
   9  15  10        5.33        5.28      1.38 o 
   0  16  10        0.78        0.24      1.49 o 
   2  16  10        3.98        4.62      1.17 o 
   4  16  10        2.30        1.67      0.98 o 
   6  16  10        5.03        6.16      1.13 o 
   8  16  10        2.01        1.55      1.24 o 
   1  17  10        8.58        9.24      1.32 o 
   3  17  10        2.92        4.67      1.10 o 
   5  17  10        9.33        8.64      1.20 o 
   7  17  10        5.26        4.98      1.37 o 
   0  18  10       14.21       17.62      2.68 o 
   2  18  10        3.66        2.81      1.11 o 
   4  18  10        3.43        3.31      1.17 o 
   6  18  10        0.67        3.40      1.24 o 
   1  19  10        3.58        5.01      1.21 o 
   3  19  10       14.59       15.21      1.39 o 
   5  19  10        6.96        8.07      1.33 o 
   7  19  10        0.10        2.47      1.40 o 
   0  20  10        0.68        4.01      1.81 o 
   2  20  10        1.70        0.96      1.08 o 
   4  20  10        0.63       -0.02      1.16 o 
   6  20  10        0.29        1.26      1.39 o 
   1  21  10        1.09        5.76      1.31 o 
   3  21  10        2.50        2.46      1.17 o 
   5  21  10        2.22        0.91      1.45 o 
   0  22  10        0.37       -0.31      1.80 o 
   2  22  10        2.09        1.37      1.27 o 
   4  22  10        0.52       -1.87      1.43 o 
   1  23  10        0.21        1.61      1.35 o 
   3  23  10        2.33        2.42      1.36 o 
   0  24  10        1.19        5.31      2.12 o 
   2  24  10        0.55       -0.46      1.47 o 
   2   0  11      172.49      174.88      2.64 o 
   4   0  11      251.63      212.92      5.44 o 
   6   0  11      291.69      262.33      4.75 o 
   8   0  11        9.31       10.19      1.71 o 
  10   0  11       15.66       14.27      2.42 o 
   1   1  11      365.51      326.39      2.48 o 
   3   1  11      435.27      415.73      3.25 o 
   5   1  11       95.62      102.97      1.92 o 
   7   1  11       30.25       29.30      1.65 o 
   9   1  11       28.85       27.06      1.69 o 
  11   1  11        3.41        3.16      1.62 o 
   0   2  11      258.64      221.91      2.75 o 
   2   2  11      166.05      174.24      1.77 o 
   4   2  11      170.57      154.40      2.16 o 
   6   2  11      110.65       97.01      2.14 o 
   8   2  11        8.75        8.75      1.31 o 
  10   2  11       13.84       14.29      1.55 o 
   1   3  11      431.06      436.12      3.04 o 
   3   3  11       80.35       67.22      1.31 o 
   5   3  11      189.05      195.51      2.48 o 
   7   3  11       41.29       40.93      1.77 o 
   9   3  11       48.05       48.57      2.25 o 
  11   3  11        3.47        4.63      1.57 o 
   0   4  11      107.79      124.45      2.01 o 
   2   4  11      273.42      294.82      2.58 o 
   4   4  11      169.89      167.59      2.45 o 
   6   4  11       29.96       32.76      1.38 o 
   8   4  11        0.69        3.74      1.17 o 
  10   4  11        4.32        5.88      1.33 o 
   1   5  11      343.80      393.92      3.05 o 
   3   5  11      416.58      415.62      3.31 o 
   5   5  11      255.46      244.11      3.00 o 
   7   5  11       22.37       21.08      1.63 o 
   9   5  11       31.99       29.82      1.77 o 
   0   6  11      122.73      145.80      2.21 o 
   2   6  11       10.72       12.28      0.75 o 
   4   6  11      161.69      155.73      2.30 o 
   6   6  11       99.90       96.95      2.05 o 
   8   6  11        1.37        1.39      1.21 o 
  10   6  11        4.90        2.67      1.39 o 
   1   7  11      288.81      243.76      3.05 o 
   3   7  11      364.01      353.49      4.37 o 
   5   7  11      172.82      145.70      2.37 o 
   7   7  11       15.98       14.82      1.26 o 
   9   7  11       16.63       17.21      1.55 o 
   0   8  11        0.03       -0.77      0.81 o 
   2   8  11      108.61      100.39      1.58 o 
   4   8  11        5.11        6.19      0.88 o 
   6   8  11       68.86       61.61      1.73 o 
   8   8  11        1.98        1.17      1.24 o 
  10   8  11        1.33       -0.54      1.34 o 
   1   9  11       14.83       13.63      0.80 o 
   3   9  11      169.83      166.03      2.26 o 
   5   9  11      107.20      107.28      2.09 o 
   7   9  11        4.75        5.52      1.03 o 
   9   9  11        2.82        4.76      1.39 o 
   0  10  11       14.17       17.17      1.59 o 
   2  10  11       45.76       41.40      1.26 o 
   4  10  11       79.09       68.02      1.61 o 
   6  10  11       23.38       22.95      1.31 o 
   8  10  11        6.83        7.79      1.15 o 
  10  10  11        0.06        0.74      1.44 o 
   1  11  11       23.80       22.53      1.12 o 
   3  11  11       15.99       19.31      1.15 o 
   5  11  11       28.10       26.16      1.31 o 
   7  11  11        1.36        0.99      0.98 o 
   9  11  11        7.53        9.07      1.46 o 
   0  12  11       73.33       75.18      2.66 o 
   2  12  11      209.37      197.59      3.35 o 
   4  12  11      190.53      189.57      2.60 o 
   6  12  11        4.22        4.52      1.06 o 
   8  12  11        1.79        1.92      1.15 o 
   1  13  11      333.76      313.90      3.72 o 
   3  13  11       69.60       65.41      1.75 o 
   5  13  11        2.99        1.94      0.90 o 
   7  13  11        1.39       -0.63      0.98 o 
   9  13  11        6.30        5.66      1.45 o 
   0  14  11       32.82       33.60      2.38 o 
   2  14  11      177.86      177.08      2.93 o 
   4  14  11        3.39        1.18      0.96 o 
   6  14  11       18.11       19.41      1.44 o 
   8  14  11        0.90       -1.59      1.06 o 
   1  15  11      105.28      100.91      2.43 o 
   3  15  11        0.19        0.00      1.05 o 
   5  15  11       16.76       21.37      1.44 o 
   7  15  11        1.55        2.14      1.21 o 
   0  16  11        1.71        3.07      1.79 o 
   2  16  11       52.33       57.29      1.95 o 
   4  16  11        8.41        6.35      1.15 o 
   6  16  11        1.93        3.20      1.16 o 
   8  16  11        1.11       -1.09      1.27 o 
   1  17  11       43.32       43.96      1.84 o 
   3  17  11        8.72        8.64      1.24 o 
   5  17  11        1.48        1.71      1.09 o 
   7  17  11        2.22        2.50      1.35 o 
   0  18  11        2.66        2.32      1.83 o 
   2  18  11        5.51       11.07      1.37 o 
   4  18  11       23.68       24.81      1.58 o 
   6  18  11        3.59        3.56      1.63 o 
   1  19  11       15.41       17.42      1.62 o 
   3  19  11       13.39       11.94      1.37 o 
   5  19  11       22.12       21.81      1.61 o 
   0  20  11        0.00       -2.50      1.66 o 
   2  20  11        5.08        7.14      1.32 o 
   4  20  11        0.09        1.12      1.37 o 
   6  20  11        2.76        4.73      1.59 o 
   1  21  11        4.77        3.52      1.46 o 
   3  21  11        0.72        0.26      1.50 o 
   5  21  11        6.58        8.72      1.68 o 
   0  22  11        0.00        0.06      1.71 o 
   2  22  11        0.25       -0.65      1.24 o 
   4  22  11        6.35        7.57      1.63 o 
   1  23  11        0.25       -0.80      1.31 o 
   3  23  11        1.26        0.79      1.42 o 
   0   0  12      831.74     1044.32     14.83 o 
   2   0  12      289.17      290.56      3.68 o 
   4   0  12      187.13      193.25      3.50 o 
   6   0  12        1.53        0.11      1.39 o 
   8   0  12       44.66       33.31      2.67 o 
  10   0  12        2.82        2.87      2.05 o 
   1   1  12      267.77      254.72      2.18 o 
   3   1  12       53.88       55.80      1.26 o 
   5   1  12      181.30      177.97      2.53 o 
   7   1  12        3.63        5.73      1.17 o 
   9   1  12       55.67       55.09      2.35 o 
   0   2  12      235.71      261.65      3.36 o 
   2   2  12      285.65      278.54      2.88 o 
   4   2  12      618.51      607.59      4.68 o 
   6   2  12       59.17       61.18      1.96 o 
   8   2  12       38.78       41.03      1.89 o 
  10   2  12        6.52        7.12      1.58 o 
   1   3  12      305.17      274.14      2.68 o 
   3   3  12       83.91       74.91      1.43 o 
   5   3  12      517.48      503.63      6.58 o 
   7   3  12       30.59       25.78      1.56 o 
   9   3  12       39.36       37.05      1.92 o 
   0   4  12       31.56       33.88      1.22 o 
   2   4  12      194.72      217.01      2.39 o 
   4   4  12       96.17       89.53      2.04 o 
   6   4  12       80.15       83.73      2.06 o 
   8   4  12       26.26       29.32      1.70 o 
  10   4  12        4.86        5.03      1.38 o 
   1   5  12      243.90      232.19      2.29 o 
   3   5  12       33.76       27.39      1.08 o 
   5   5  12       78.21       81.18      1.91 o 
   7   5  12       32.26       32.06      1.80 o 
   9   5  12        8.03        7.21      1.51 o 
   0   6  12       62.34       60.66      1.68 o 
   2   6  12       19.38       18.83      0.95 o 
   4   6  12      144.95      129.55      2.20 o 
   6   6  12       80.36       84.23      1.96 o 
   8   6  12       26.67       21.91      1.60 o 
  10   6  12        1.01        0.12      1.44 o 
   1   7  12       58.10       58.76      1.50 o 
   3   7  12      123.48      112.53      2.21 o 
   5   7  12      186.40      181.65      2.69 o 
   7   7  12        1.24        0.50      1.02 o 
   9   7  12        0.36        3.36      1.28 o 
   0   8  12        0.00       -0.49      0.99 o 
   2   8  12      111.80      110.03      1.81 o 
   4   8  12       51.97       50.03      1.52 o 
   6   8  12       26.49       26.58      1.37 o 
   8   8  12       17.35       16.03      1.74 o 
  10   8  12        0.84        0.73      1.41 o 
   1   9  12       66.34       57.95      1.48 o 
   3   9  12      140.58      146.37      2.18 o 
   5   9  12       61.08       65.83      1.78 o 
   7   9  12        9.96       10.87      1.20 o 
   9   9  12        0.97       -1.19      1.29 o 
   0  10  12        0.24        0.90      1.18 o 
   2  10  12      302.85      311.22      3.43 o 
   4  10  12        1.91        0.82      0.89 o 
   6  10  12        3.99        1.69      0.95 o 
   8  10  12       10.41       10.69      1.38 o 
   1  11  12      233.00      241.34      3.32 o 
   3  11  12      116.32      117.28      2.17 o 
   5  11  12       11.16       10.79      1.14 o 
   7  11  12        0.80       -0.07      0.96 o 
   9  11  12        0.15        1.61      1.41 o 
   0  12  12      537.90      499.49     10.24 o 
   2  12  12      176.99      162.81      2.68 o 
   4  12  12        2.52        4.17      0.98 o 
   6  12  12        4.75        4.61      1.05 o 
   8  12  12        2.92        2.46      1.29 o 
   1  13  12       30.30       32.37      1.64 o 
   3  13  12       45.06       44.70      1.67 o 
   5  13  12        1.15       -0.98      0.97 o 
   7  13  12        1.70        0.73      1.06 o 
   0  14  12      360.23      387.10      8.71 o 
   2  14  12       27.47       28.98      1.55 o 
   4  14  12        3.90        5.26      1.07 o 
   6  14  12        2.82        1.91      1.11 o 
   8  14  12        1.29       -0.62      1.16 o 
   1  15  12       79.41       86.59      2.35 o 
   3  15  12       38.39       36.31      1.63 o 
   5  15  12        3.65        4.50      1.16 o 
   7  15  12        0.16        0.67      1.20 o 
   0  16  12       42.55       47.91      2.96 o 
   2  16  12        0.34       -0.06      1.13 o 
   4  16  12       12.88       14.09      1.33 o 
   6  16  12        2.15        0.59      1.27 o 
   1  17  12        2.65        1.44      1.17 o 
   3  17  12        4.01        7.70      1.27 o 
   5  17  12       12.82        8.90      1.34 o 
   7  17  12        9.79        6.82      1.55 o 
   0  18  12        1.33        1.51      1.65 o 
   2  18  12        5.71        4.17      1.25 o 
   4  18  12        5.18        5.23      1.24 o 
   6  18  12       11.06       11.96      1.66 o 
   1  19  12        1.03        0.09      1.26 o 
   3  19  12        0.90        0.28      1.25 o 
   5  19  12        3.02        2.00      1.30 o 
   0  20  12       13.80       10.89      2.25 o 
   2  20  12        3.83        1.08      1.25 o 
   4  20  12        3.50        2.69      1.32 o 
   1  21  12        5.71        4.91      1.37 o 
   3  21  12        0.93        2.20      1.33 o 
   0  22  12        4.83        4.87      2.07 o 
   2  22  12        0.56       -1.37      1.41 o 
   1  23  12        0.38        0.55      1.42 o 
   2   0  13       33.19       31.07      1.49 o 
   4   0  13      101.71      109.45      4.72 o 
   6   0  13       32.33       32.65      2.48 o 
   8   0  13       22.25       24.44      2.50 o 
  10   0  13       15.60       13.44      2.59 o 
   1   1  13       17.17       16.22      0.82 o 
   3   1  13       64.40       65.68      1.43 o 
   5   1  13      105.53      101.59      2.42 o 
   7   1  13       41.76       43.39      1.87 o 
   9   1  13       10.78        8.07      1.54 o 
   0   2  13      433.10      407.67      4.35 o 
   2   2  13       75.34       68.92      1.41 o 
   4   2  13      169.72      151.61      2.36 o 
   6   2  13       53.64       62.58      2.00 o 
   8   2  13       20.41       21.05      1.60 o 
  10   2  13       15.79       19.37      2.07 o 
   1   3  13       98.80       83.77      1.47 o 
   3   3  13        1.00        0.45      0.73 o 
   5   3  13       72.86       78.32      2.09 o 
   7   3  13        6.01        5.27      1.19 o 
   9   3  13       22.21       20.66      1.73 o 
   0   4  13      339.12      344.20      4.54 o 
   2   4  13       53.81       63.64      1.84 o 
   4   4  13       63.55       56.06      1.59 o 
   6   4  13       96.75       98.90      2.39 o 
   8   4  13       10.40       12.01      1.45 o 
  10   4  13        6.81        6.16      1.48 o 
   1   5  13      609.49      607.68      4.58 o 
   3   5  13        3.53        4.13      0.92 o 
   5   5  13      166.29      158.27      2.53 o 
   7   5  13        2.33        4.80      1.38 o 
   9   5  13        7.19        7.89      1.42 o 
   0   6  13       62.38       62.49      1.97 o 
   2   6  13       99.70       86.98      1.78 o 
   4   6  13       56.34       67.51      1.86 o 
   6   6  13       62.86       58.16      1.94 o 
   8   6  13        5.32        6.57      1.35 o 
   1   7  13       62.59       55.63      1.40 o 
   3   7  13      159.85      153.21      2.39 o 
   5   7  13       30.88       26.98      1.36 o 
   7   7  13       14.98       14.12      1.46 o 
   9   7  13       11.25       10.65      1.51 o 
   0   8  13       20.64       21.37      1.65 o 
   2   8  13       99.55       97.39      1.84 o 
   4   8  13      175.56      162.01      2.53 o 
   6   8  13        2.29        1.26      0.93 o 
   8   8  13        2.33        2.00      1.27 o 
   1   9  13       55.47       56.22      1.62 o 
   3   9  13      144.73      123.33      2.20 o 
   5   9  13       26.16       28.51      1.39 o 
   7   9  13        8.66        9.07      1.25 o 
   9   9  13        3.34        2.99      1.49 o 
   0  10  13      333.56      324.05      5.28 o 
   2  10  13       37.70       35.32      1.50 o 
   4  10  13       44.38       48.06      1.59 o 
   6  10  13       14.72       16.27      1.29 o 
   8  10  13        2.62        3.08      1.33 o 
   1  11  13       62.22       57.98      1.89 o 
   3  11  13       74.24       75.19      2.00 o 
   5  11  13       15.59       18.10      1.28 o 
   7  11  13        1.01       -0.63      1.00 o 
   9  11  13        0.65        0.15      1.38 o 
   0  12  13      320.86      323.19      5.54 o 
   2  12  13       32.08       32.11      1.61 o 
   4  12  13       18.72       19.06      1.43 o 
   6  12  13       10.15       10.54      1.21 o 
   8  12  13        0.40       -1.53      1.02 o 
   1  13  13        1.57        2.26      1.14 o 
   3  13  13       30.46       35.98      1.60 o 
   5  13  13        5.91        4.10      1.13 o 
   7  13  13        1.49        2.92      1.19 o 
   0  14  13       79.09       93.63      6.64 o 
   2  14  13        1.90        0.54      1.35 o 
   4  14  13        9.19        8.45      1.32 o 
   6  14  13        0.51        0.11      1.09 o 
   8  14  13        1.04        1.12      1.33 o 
   1  15  13        5.91        5.80      1.27 o 
   3  15  13        7.90        7.77      1.23 o 
   5  15  13        1.16        2.03      1.22 o 
   7  15  13        0.79        0.72      1.22 o 
   0  16  13        4.55        2.43      1.92 o 
   2  16  13        9.69        9.42      1.37 o 
   4  16  13        1.33       -0.05      1.15 o 
   6  16  13        5.79        5.30      1.29 o 
   1  17  13       22.10       23.14      3.37 o 
   3  17  13       11.50       14.70      1.51 o 
   5  17  13        1.19        2.73      1.28 o 
   0  18  13        0.06       -0.32      1.81 o 
   2  18  13        3.33        1.57      1.23 o 
   4  18  13        5.44        7.69      1.37 o 
   6  18  13        3.69        5.26      1.51 o 
   1  19  13        1.19        1.61      1.27 o 
   3  19  13        0.10        1.82      1.26 o 
   5  19  13        2.62        1.10      1.37 o 
   0  20  13        0.34       -2.06      1.81 o 
   2  20  13        1.24        1.85      1.36 o 
   4  20  13        1.05        0.66      1.31 o 
   1  21  13        0.93        1.20      1.33 o 
   3  21  13        1.38        0.79      1.33 o 
   0  22  13        0.83        6.18      2.25 o 
   0   0  14       12.63       10.24      1.72 o 
   2   0  14       71.92       61.24      2.11 o 
   4   0  14       71.76       77.76      2.44 o 
   6   0  14        6.14        3.33      1.45 o 
   8   0  14       15.69       16.02      2.23 o 
   1   1  14       47.73       42.22      1.16 o 
   3   1  14      286.88      278.82      3.19 o 
   5   1  14        5.29        5.60      1.04 o 
   7   1  14        3.53        3.67      1.18 o 
   9   1  14       16.04       19.63      1.83 o 
   0   2  14       35.48       38.90      1.50 o 
   2   2  14      135.16      142.29      2.09 o 
   4   2  14       64.83       61.59      1.68 o 
   6   2  14        9.46        9.02      1.26 o 
   8   2  14        2.36        3.70      1.32 o 
   1   3  14       20.27       19.31      0.94 o 
   3   3  14      348.64      349.78      3.48 o 
   5   3  14       21.26       22.45      1.37 o 
   7   3  14       15.02       16.22      1.69 o 
   9   3  14        4.68        1.57      1.38 o 
   0   4  14       94.75       91.68      2.39 o 
   2   4  14      164.26      169.47      2.22 o 
   4   4  14        1.53       -0.30      0.97 o 
   6   4  14        3.28        2.25      1.08 o 
   8   4  14       12.26       11.71      1.47 o 
   1   5  14      140.78      130.97      2.28 o 
   3   5  14      118.48      114.59      2.14 o 
   5   5  14       15.34       15.34      1.32 o 
   7   5  14        6.29        5.63      1.31 o 
   9   5  14        1.02        1.50      1.32 o 
   0   6  14        0.30        1.59      1.20 o 
   2   6  14      115.05      100.54      2.18 o 
   4   6  14        7.38        6.75      1.05 o 
   6   6  14        5.25        4.72      1.12 o 
   8   6  14        9.68       11.70      1.49 o 
   1   7  14      107.43       96.12      2.02 o 
   3   7  14       61.55       57.91      1.65 o 
   5   7  14       14.58       16.15      1.22 o 
   7   7  14        3.08        0.90      1.17 o 
   9   7  14        1.83        1.53      1.54 o 
   0   8  14        5.39        4.44      1.37 o 
   2   8  14       71.58       75.56      2.06 o 
   4   8  14       49.63       56.07      1.70 o 
   6   8  14        3.17        2.73      1.07 o 
   8   8  14        0.29        0.76      1.26 o 
   1   9  14       51.24       53.41      1.70 o 
   3   9  14       19.28       22.44      1.42 o 
   5   9  14       22.54       21.64      1.36 o 
   7   9  14       12.64       13.99      1.61 o 
   0  10  14       85.72       92.91      3.08 o 
   2  10  14      100.43       89.97      2.22 o 
   4  10  14       22.78       28.92      1.51 o 
   6  10  14        0.91        1.80      1.03 o 
   8  10  14        1.44        2.48      1.30 o 
   1  11  14       12.40       14.14      1.46 o 
   3  11  14       13.78       11.73      1.34 o 
   5  11  14        7.39       12.20      1.30 o 
   7  11  14        8.13        8.29      1.24 o 
   0  12  14      134.41      137.76      4.50 o 
   2  12  14       76.22       82.12      2.28 o 
   4  12  14        8.62        7.82      1.30 o 
   6  12  14        2.65       -0.70      1.13 o 
   8  12  14        0.90        1.20      1.37 o 
   1  13  14      112.01      100.92      2.50 o 
   3  13  14       14.23       17.62      1.58 o 
   5  13  14        3.77        3.48      1.21 o 
   7  13  14        2.10        3.01      1.27 o 
   0  14  14       13.47       13.44      2.55 o 
   2  14  14       12.75       16.89      1.50 o 
   4  14  14        7.79        5.35      1.55 o 
   6  14  14        0.62        0.66      1.16 o 
   1  15  14       35.61       44.51      1.91 o 
   3  15  14        0.30       -1.26      1.13 o 
   5  15  14        7.38        5.67      1.33 o 
   0  16  14        0.02        0.63      1.89 o 
   2  16  14        0.82        2.30      1.20 o 
   4  16  14        0.44        0.07      1.45 o 
   6  16  14        1.95        3.14      1.40 o 
   1  17  14        2.57        3.76      1.49 o 
   3  17  14        0.52        0.69      1.61 o 
   5  17  14        5.90        8.94      1.50 o 
   0  18  14        6.71        8.02      2.53 o 
   2  18  14        4.36        3.42      1.31 o 
   4  18  14        2.73        3.07      1.50 o 
   1  19  14        8.85        7.44      1.50 o 
   3  19  14       11.85       13.77      1.61 o 
   0  20  14        0.09        0.79      2.05 o 
   2  20  14        0.33        0.20      1.37 o 
   1  21  14        1.11        1.41      1.47 o 
   2   0  15      169.50      176.34      3.41 o 
   4   0  15        0.02       -0.13      1.30 o 
   6   0  15        1.48        2.17      1.63 o 
   8   0  15        0.27        0.65      1.77 o 
   1   1  15       10.60       10.74      0.92 o 
   3   1  15       39.41       45.86      1.65 o 
   5   1  15      104.94      106.27      2.57 o 
   7   1  15        4.47        2.53      1.29 o 
   9   1  15        4.95        7.03      1.61 o 
   0   2  15       15.06       14.31      1.33 o 
   2   2  15      320.17      323.38      3.21 o 
   4   2  15       47.50       50.14      1.88 o 
   6   2  15        2.43        0.04      1.05 o 
   8   2  15        0.78        0.69      1.29 o 
   1   3  15       49.65       45.23      1.33 o 
   3   3  15      277.51      278.92      3.53 o 
   5   3  15       22.33       19.10      1.44 o 
   7   3  15        7.23        8.63      1.34 o 
   9   3  15        4.18        6.07      1.55 o 
   0   4  15       38.54       41.52      1.85 o 
   2   4  15       79.12       74.09      1.71 o 
   4   4  15       46.40       49.93      1.72 o 
   6   4  15        4.66        3.16      1.16 o 
   8   4  15        5.98        5.69      1.36 o 
   1   5  15       62.09       64.90      1.78 o 
   3   5  15      270.12      261.40      3.26 o 
   5   5  15        2.18        3.29      1.00 o 
   7   5  15        2.33        3.52      1.32 o 
   9   5  15        0.11       -1.19      1.32 o 
   0   6  15        0.06       -0.67      1.24 o 
   2   6  15       79.49       75.15      1.91 o 
   4   6  15        6.39        5.21      1.00 o 
   6   6  15       11.54        9.56      1.33 o 
   8   6  15        6.18        6.13      1.39 o 
   1   7  15       30.73       28.08      1.49 o 
   3   7  15      108.84      108.65      2.20 o 
   5   7  15        5.68        6.33      1.14 o 
   7   7  15        0.79        1.16      1.21 o 
   0   8  15      189.33      204.12      4.45 o 
   2   8  15       12.76       13.01      1.40 o 
   4   8  15        3.62        3.81      1.03 o 
   6   8  15       23.36       27.24      1.61 o 
   8   8  15        6.25        8.26      1.56 o 
   1   9  15       13.21       13.37      1.31 o 
   3   9  15       71.58       60.62      2.13 o 
   5   9  15       10.96       12.23      1.21 o 
   7   9  15        1.39       -1.06      1.27 o 
   0  10  15      218.70      208.91      4.44 o 
   2  10  15        6.92        7.89      1.36 o 
   4  10  15        2.09        1.76      1.11 o 
   6  10  15       14.13       15.99      1.44 o 
   8  10  15        2.65        3.07      1.44 o 
   1  11  15       35.83       34.85      1.70 o 
   3  11  15       54.72       59.74      2.21 o 
   5  11  15       13.64       16.67      1.40 o 
   7  11  15        1.75        2.59      1.19 o 
   0  12  15        9.08        9.97      2.04 o 
   2  12  15       12.09       10.33      1.41 o 
   4  12  15        0.04       -0.61      1.13 o 
   6  12  15        4.58        5.11      1.30 o 
   1  13  15       19.02       25.34      1.61 o 
   3  13  15        7.51        6.09      1.36 o 
   5  13  15        2.81        0.57      1.27 o 
   7  13  15        0.59        0.21      1.25 o 
   0  14  15       43.47       42.86      6.35 o 
   2  14  15       17.69       16.67      1.51 o 
   4  14  15        3.75        5.32      1.43 o 
   6  14  15        1.79        0.25      1.30 o 
   1  15  15        6.96        5.38      1.38 o 
   3  15  15        9.92        9.41      1.50 o 
   5  15  15        1.54        2.53      1.37 o 
   0  16  15        7.84       16.34      2.35 o 
   2  16  15        6.61        6.64      1.41 o 
   4  16  15       11.52       12.74      1.67 o 
   1  17  15        6.90        9.92      1.64 o 
   3  17  15        9.27        6.94      1.50 o 
   0  18  15        0.61       -2.04      1.84 o 
   2  18  15        1.85        3.98      1.46 o 
   1  19  15        1.43        1.74      1.38 o 
   0   0  16      265.21      252.87      7.96 o 
   2   0  16       25.60       25.84      1.74 o 
   4   0  16       17.76       18.38      1.92 o 
   6   0  16        7.71        7.11      2.83 o 
   8   0  16       16.87       15.98      2.47 o 
   1   1  16       50.04       50.42      1.60 o 
   3   1  16      123.44      110.34      2.16 o 
   5   1  16        7.44        6.03      1.29 o 
   7   1  16        7.25        7.12      1.46 o 
   0   2  16       74.79       81.03      2.68 o 
   2   2  16       31.81       36.64      1.41 o 
   4   2  16       44.89       54.45      1.81 o 
   6   2  16        9.14        9.81      1.34 o 
   8   2  16        9.44        9.76      1.62 o 
   1   3  16       30.31       30.66      1.34 o 
   3   3  16       72.29       74.20      2.01 o 
   5   3  16       15.67       20.61      1.52 o 
   7   3  16       10.82        7.70      1.38 o 
   0   4  16       92.09      105.76      3.05 o 
   2   4  16       37.82       35.18      1.48 o 
   4   4  16       28.63       28.28      1.49 o 
   6   4  16        3.25        4.96      1.28 o 
   8   4  16        1.41        0.68      1.38 o 
   1   5  16       85.67       79.79      1.99 o 
   3   5  16        0.92        1.87      1.02 o 
   5   5  16       13.52       12.42      1.28 o 
   7   5  16        4.26        3.74      1.25 o 
   0   6  16      180.23      169.29      4.39 o 
   2   6  16       30.20       30.96      1.61 o 
   4   6  16       25.16       30.58      1.57 o 
   6   6  16        2.16        2.43      1.23 o 
   8   6  16        1.82        0.90      1.31 o 
   1   7  16       27.73       32.95      1.75 o 
   3   7  16       48.48       55.85      2.05 o 
   5   7  16       12.57       15.19      1.38 o 
   7   7  16        2.06        2.54      1.32 o 
   0   8  16       99.94       99.20      3.21 o 
   2   8  16       59.15       67.65      2.24 o 
   4   8  16        7.70        8.26      1.27 o 
   6   8  16        3.11        1.52      1.45 o 
   1   9  16        5.50        7.24      1.48 o 
   3   9  16       57.49       66.40      2.28 o 
   5   9  16       10.32       10.96      1.44 o 
   7   9  16        1.82        4.04      1.38 o 
   0  10  16       10.56       10.76      1.84 o 
   2  10  16       76.38       83.91      2.48 o 
   4  10  16       15.20       18.05      1.75 o 
   6  10  16        2.00        2.56      1.27 o 
   1  11  16        0.88        0.23      1.19 o 
   3  11  16        5.81        8.20      1.42 o 
   5  11  16       17.45       19.03      1.65 o 
   0  12  16       12.44       12.48      2.15 o 
   2  12  16       53.19       59.23      2.25 o 
   4  12  16        2.20       -0.79      1.20 o 
   6  12  16        1.74        3.71      1.49 o 
   1  13  16       14.29       16.26      1.49 o 
   3  13  16       16.84       17.62      1.70 o 
   5  13  16        2.92        1.22      1.34 o 
   0  14  16        0.94        2.77      2.18 o 
   2  14  16       12.97       11.78      1.55 o 
   4  14  16        1.18        0.03      1.35 o 
   1  15  16        0.08       -0.01      1.28 o 
   3  15  16        5.16        8.99      1.55 o 
   5  15  16        0.79        1.22      1.58 o 
   0  16  16        4.43        3.67      2.47 o 
   2  16  16        0.06       -1.96      1.31 o 
   4  16  16        3.69        3.80      1.47 o 
   1  17  16        3.75        6.07      1.47 o 
   3  17  16        8.08        8.20      1.59 o 
   0  18  16        0.03       -0.32      1.82 o 
   2  18  16        0.73        1.40      2.18 o 
   2   0  17       15.38       18.47      1.82 o 
   4   0  17        0.02        0.58      1.67 o 
   6   0  17       12.45       10.82      2.17 o 
   1   1  17       21.47       24.99      1.36 o 
   3   1  17       25.24       28.42      1.48 o 
   5   1  17       10.62       10.35      1.43 o 
   7   1  17       17.50       18.84      1.80 o 
   0   2  17       85.53       80.45      2.79 o 
   2   2  17       13.33       12.23      1.24 o 
   4   2  17       17.61       21.13      1.51 o 
   6   2  17        5.57        3.95      1.69 o 
   1   3  17       37.23       43.52      1.70 o 
   3   3  17        5.84        6.68      1.23 o 
   5   3  17       13.35       14.90      1.46 o 
   7   3  17        9.08        7.19      1.53 o 
   0   4  17       43.03       52.87      3.24 o 
   2   4  17        2.27        0.06      1.30 o 
   4   4  17       16.95       16.80      1.35 o 
   6   4  17        2.52        2.34      1.25 o 
   1   5  17      116.04      112.08      2.87 o 
   3   5  17       15.00       15.60      1.58 o 
   5   5  17        4.56        1.92      1.19 o 
   7   5  17        0.36       -0.12      1.26 o 
   0   6  17        1.13        1.98      1.79 o 
   2   6  17        7.48        8.22      1.36 o 
   4   6  17        3.91        4.53      1.19 o 
   6   6  17        3.00        3.01      1.31 o 
   1   7  17       79.92       77.17      2.53 o 
   3   7  17       12.36       13.47      1.51 o 
   5   7  17       35.68       34.91      2.14 o 
   7   7  17        2.41        1.05      1.36 o 
   0   8  17       18.02       18.98      2.31 o 
   2   8  17       32.73       32.40      1.83 o 
   4   8  17        5.59        6.61      1.51 o 
   6   8  17        2.64        2.93      1.32 o 
   1   9  17       31.65       34.27      1.89 o 
   3   9  17       13.05       10.73      1.51 o 
   5   9  17       21.34       20.83      1.84 o 
   0  10  17       12.17       15.05      2.59 o 
   2  10  17        2.74        4.58      1.31 o 
   4  10  17        5.25        8.35      1.53 o 
   6  10  17        2.49        2.16      1.30 o 
   1  11  17       14.55       16.74      1.87 o 
   3  11  17       14.44       18.49      1.96 o 
   5  11  17        8.82        8.70      1.85 o 
   0  12  17        1.19        6.38      1.89 o 
   2  12  17        9.40        6.63      1.43 o 
   4  12  17        8.22        5.79      1.50 o 
   1  13  17       12.67       12.94      1.76 o 
   3  13  17        7.35        7.66      1.51 o 
   5  13  17        4.05        3.84      1.76 o 
   0  14  17        3.22        0.66      1.89 o 
   2  14  17        9.97       10.53      1.58 o 
   4  14  17        4.46        3.84      1.48 o 
   1  15  17        2.57        0.92      1.50 o 
   3  15  17        0.05        0.14      1.42 o 
   0  16  17        0.61        1.22      1.96 o 
   2  16  17        1.85        2.81      1.55 o 
   0   0  18       67.70       68.72      4.36 o 
   2   0  18       44.16       46.43      2.69 o 
   4   0  18        4.32        5.87      2.09 o 
   6   0  18        1.68        1.74      2.01 o 
   1   1  18       92.18       94.74      2.34 o 
   3   1  18       10.09        8.47      1.35 o 
   5   1  18       17.05       17.47      1.67 o 
   7   1  18       17.85       16.61      1.83 o 
   0   2  18       50.48       43.02      2.67 o 
   2   2  18       13.36       20.97      1.59 o 
   4   2  18        2.67        2.12      1.16 o 
   6   2  18        1.44        1.62      1.38 o 
   1   3  18       15.98       17.44      1.52 o 
   3   3  18       11.40       10.02      1.31 o 
   5   3  18       26.39       28.78      1.78 o 
   0   4  18       91.11       86.17      3.45 o 
   2   4  18        2.50        3.33      1.35 o 
   4   4  18        3.41        3.96      1.21 o 
   6   4  18        0.38        1.33      1.35 o 
   1   5  18       16.43       14.79      1.61 o 
   3   5  18       13.44       14.62      1.55 o 
   5   5  18       11.79       11.97      1.50 o 
   0   6  18       76.79       74.42      3.43 o 
   2   6  18        8.66        8.34      1.60 o 
   4   6  18        4.88        2.88      1.32 o 
   6   6  18        7.13        5.02      1.41 o 
   1   7  18       71.18       83.26      2.70 o 
   3   7  18        6.80        5.72      1.49 o 
   5   7  18        2.24       -0.46      1.58 o 
   0   8  18        9.60       10.68      2.17 o 
   2   8  18        7.55        6.39      1.42 o 
   4   8  18        1.90        3.70      1.49 o 
   1   9  18       41.70       48.20      2.51 o 
   3   9  18        2.65        2.81      1.35 o 
   5   9  18        6.54        6.82      1.65 o 
   0  10  18        3.63        0.51      2.19 o 
   2  10  18        3.35        3.26      1.37 o 
   4  10  18        5.25        4.84      1.56 o 
   1  11  18        7.57        5.47      1.43 o 
   3  11  18        7.69        9.75      1.55 o 
   0  12  18        0.30       -0.14      2.92 o 
   2  12  18        2.89        3.39      1.54 o 
   4  12  18        6.02        7.61      1.63 o 
   1  13  18        2.75        1.77      1.60 o 
   3  13  18        3.76        3.09      1.47 o 
   0  14  18        0.05        1.63      2.31 o 
   2  14  18        1.38       -0.29      1.35 o 
   2   0  19       20.36       18.75      2.60 o 
   4   0  19        1.80        1.98      2.13 o 
   6   0  19       11.81       11.84      2.61 o 
   1   1  19       14.90       13.04      1.58 o 
   3   1  19        3.50        2.80      1.62 o 
   5   1  19        9.01        9.77      1.59 o 
   0   2  19       30.78       32.74      3.06 o 
   2   2  19       38.22       39.29      2.26 o 
   4   2  19        2.70        1.10      1.29 o 
   1   3  19       30.29       36.94      2.20 o 
   3   3  19        2.89        2.82      1.45 o 
   5   3  19       16.95       17.57      1.85 o 
   0   4  19        0.26        0.47      2.39 o 
   2   4  19       32.77       37.35      2.29 o 
   4   4  19        1.69        2.26      1.44 o 
   1   5  19       17.15       19.03      1.93 o 
   3   5  19        4.96        7.62      1.55 o 
   5   5  19        6.35        6.73      1.51 o 
   0   6  19       17.77       21.03      2.40 o 
   2   6  19       10.33        8.83      1.68 o 
   4   6  19        5.82        5.12      1.70 o 
   1   7  19        3.73        5.75      1.50 o 
   3   7  19        8.75        9.58      1.69 o 
   5   7  19        3.32        0.09      1.65 o 
   0   8  19       23.05       29.06      4.27 o 
   2   8  19       10.32       11.84      1.82 o 
   4   8  19        5.80        4.51      1.71 o 
   1   9  19        9.68       10.32      1.82 o 
   3   9  19        3.61        6.79      1.62 o 
   0  10  19        8.67        8.50      2.48 o 
   2  10  19       12.97       15.88      1.72 o 
   1  11  19        5.07        1.97      1.58 o 
   3  11  19        2.61        6.04      1.54 o 
   0  12  19        9.63        8.64      2.62 o 
   2  12  19        1.14        1.80      1.46 o 
   0   0  20       26.86       25.97      4.06 o 
   2   0  20       17.91       23.61      4.24 o 
   4   0  20        0.68       -1.54      2.23 o 
   1   1  20       54.69       56.99      2.39 o 
   3   1  20        5.09        0.38      1.80 o 
   0   2  20       19.65       16.07      2.71 o 
   2   2  20        7.57        7.99      1.86 o 
   4   2  20        0.42        1.37      1.71 o 
   1   3  20       11.76       14.37      1.91 o 
   3   3  20        4.76        6.76      1.78 o 
   0   4  20       11.29       14.16      2.62 o 
   2   4  20        8.82       11.27      1.81 o 
   4   4  20        0.39        0.41      1.70 o 
   1   5  20        4.99        6.89      1.72 o 
   3   5  20       10.34       14.08      2.22 o 
   0   6  20        1.61        0.52      2.32 o 
   2   6  20       10.36       10.86      1.86 o 
   1   7  20        3.13        2.53      1.65 o 
   3   7  20        9.31        8.49      1.89 o 
   0   8  20        0.08       -0.38      2.05 o 
   2   8  20        4.28        3.15      1.85 o 
   1   9  20        2.42        2.39      1.55 o 
   2   0  21        0.29       -1.35      2.60 o 
   1   1  21        5.19        5.69      2.12 o 
   0   2  21        1.42       -0.64      2.03 o 
   2   2  21        5.95        4.54      2.12 o 
   1   3  21        4.03        7.06      2.95 o 
   0   4  21        0.64        1.19      2.13 o 
                                                 
